# Supplementary material for: Identification of platinum resistance-related gene signature for prognosis and immune analysis in bladder cancer
Source: Front Genet. 2023 Jan 26;14:1062060. doi: 10.3389/fgene.2023.1062060 (PMC9908994; doi:10.3389/fgene.2023.1062060)
Supplement: Supplementary file 1 [file Table2.XLSX]

## Sheet: Sheet1
Gene id	F	R
MAP3K14-AS1	AGGCAAAGTGGCATCCT	CTGGGGAAGTACCGACTG
PTOV1-AS2	CTGGTTGAGCGGTGGAG	GCCCTGATGTGGCAGAG
AC104825.1	ATGTGGGACTTCCCTCACTG	AGAACAAACAGGCCACTGCT
AL355353.1	AGGCTCGGAACAGCTT	TCCTCGAGGCTGCTTCG
AC008760.1	TCCTGAGATGAAGCTGGAAATCAA	AGTTTCTACGGTGGAGGGGT
