# Supplementary material for: Identification of platinum resistance-related gene signature for prognosis and immune analysis in bladder cancer
Source: Front Genet. 2023 Jan 26;14:1062060. doi: 10.3389/fgene.2023.1062060 (PMC9908994; doi:10.3389/fgene.2023.1062060)
Supplement: Supplementary file 2 [file Table3.XLSX]

## Sheet: clinical03
Samples with incomplete clinical information were removed. Table S3 contains the clinical data for the remaining 372 tumor samples.
id	survival_time	status	Age	Gender	Grade	Stage	T
TCGA-GU-AATP	1003	0	≥65	MALE	High Grade	Stage III-IV	T1-2
TCGA-CF-A1HR	389	0	＜65	MALE	High Grade	Stage III-IV	T3-4
TCGA-GV-A3QK	832	0	＜65	FEMALE	High Grade	Stage III-IV	T3-4
TCGA-XF-A9SJ	98	1	≥65	MALE	High Grade	Stage III-IV	T3-4
TCGA-FD-A6TB	572	0	≥65	MALE	High Grade	Stage III-IV	T3-4
TCGA-FD-A5C0	550	1	＜65	MALE	High Grade	Stage III-IV	T3-4
TCGA-XF-AAMX	206	1	≥65	FEMALE	High Grade	Stage III-IV	T3-4
TCGA-E7-A6ME	731	0	≥65	MALE	High Grade	Stage I-II	T1-2
TCGA-FD-A3SS	391	1	≥65	MALE	High Grade	Stage III-IV	T3-4
TCGA-DK-A3WW	633	0	＜65	MALE	High Grade	Stage III-IV	T3-4
TCGA-FD-A3SM	547	1	≥65	MALE	High Grade	Stage III-IV	T3-4
TCGA-XF-AAMQ	2177	0	＜65	FEMALE	High Grade	Stage I-II	T1-2
TCGA-UY-A9PD	542	0	≥65	MALE	High Grade	Stage III-IV	T3-4
TCGA-MV-A51V	410	0	≥65	MALE	High Grade	Stage III-IV	T3-4
TCGA-GV-A6ZA	691	0	＜65	MALE	High Grade	Stage I-II	T1-2
TCGA-R3-A69X	433	0	≥65	MALE	High Grade	Stage III-IV	T3-4
TCGA-FJ-A3Z7	945	0	≥65	MALE	High Grade	Stage III-IV	T3-4
TCGA-E7-A7XN	428	0	≥65	MALE	High Grade	Stage III-IV	T3-4
TCGA-UY-A9PB	899	0	＜65	MALE	High Grade	Stage III-IV	T3-4
TCGA-GU-AATO	324	1	≥65	MALE	High Grade	Stage III-IV	T3-4
TCGA-ZF-A9R2	642	0	≥65	MALE	High Grade	Stage I-II	T1-2
TCGA-KQ-A41O	1538	0	≥65	MALE	High Grade	Stage III-IV	T3-4
TCGA-ZF-A9R9	864	1	＜65	MALE	High Grade	Stage III-IV	T3-4
TCGA-FD-A62S	406	1	＜65	FEMALE	High Grade	Stage III-IV	T3-4
TCGA-XF-AAN2	1869	1	≥65	MALE	High Grade	Stage I-II	T1-2
TCGA-GV-A3JW	649	0	≥65	MALE	High Grade	Stage I-II	T1-2
TCGA-CF-A47X	384	0	＜65	MALE	Low Grade	Stage I-II	T1-2
TCGA-FD-A43Y	474	1	≥65	MALE	High Grade	Stage III-IV	T3-4
TCGA-BT-A20V	154	1	＜65	FEMALE	High Grade	Stage III-IV	T3-4
TCGA-DK-A2HX	1420	1	≥65	FEMALE	High Grade	Stage III-IV	T3-4
TCGA-S5-A6DX	56	1	≥65	MALE	High Grade	Stage III-IV	T3-4
TCGA-GC-A3YS	758	0	＜65	MALE	High Grade	Stage III-IV	T3-4
TCGA-CU-A3KJ	562	0	≥65	MALE	High Grade	Stage III-IV	T3-4
TCGA-CU-A72E	413	1	≥65	MALE	High Grade	Stage III-IV	T3-4
TCGA-FD-A5BY	251	0	＜65	FEMALE	High Grade	Stage III-IV	T3-4
TCGA-CF-A8HY	345	0	＜65	MALE	High Grade	Stage I-II	T1-2
TCGA-C4-A0F1	89	0	≥65	MALE	High Grade	Stage III-IV	T3-4
TCGA-BL-A0C8	1219	0	≥65	MALE	High Grade	Stage I-II	T1-2
TCGA-SY-A9G0	1008	1	≥65	MALE	High Grade	Stage III-IV	T3-4
TCGA-DK-A3IL	413	1	≥65	FEMALE	High Grade	Stage III-IV	T3-4
TCGA-FD-A3B6	1005	1	≥65	MALE	High Grade	Stage I-II	T1-2
TCGA-UY-A9PA	1072	0	＜65	MALE	High Grade	Stage III-IV	T3-4
TCGA-XF-A9SU	182	1	≥65	FEMALE	High Grade	Stage III-IV	T3-4
TCGA-E7-A85H	394	0	＜65	MALE	High Grade	Stage III-IV	T3-4
TCGA-K4-A4AB	76	0	≥65	MALE	High Grade	Stage III-IV	T3-4
TCGA-E7-A677	820	0	≥65	MALE	Low Grade	Stage I-II	T1-2
TCGA-XF-A9SK	486	1	≥65	MALE	High Grade	Stage III-IV	T3-4
TCGA-CF-A47W	368	0	＜65	MALE	Low Grade	Stage I-II	T1-2
TCGA-CF-A47Y	373	0	＜65	MALE	Low Grade	Stage I-II	T1-2
TCGA-5N-A9KI	76	1	≥65	FEMALE	High Grade	Stage III-IV	T3-4
TCGA-GV-A3JX	581	0	＜65	MALE	High Grade	Stage III-IV	T3-4
TCGA-ZF-A9RG	1786	0	≥65	FEMALE	High Grade	Stage III-IV	T3-4
TCGA-FD-A5BT	328	1	≥65	MALE	High Grade	Stage III-IV	T3-4
TCGA-CF-A9FM	398	0	＜65	MALE	High Grade	Stage I-II	T1-2
TCGA-ZF-AA5N	168	1	＜65	FEMALE	High Grade	Stage III-IV	T1-2
TCGA-ZF-A9RC	2868	0	≥65	MALE	High Grade	Stage III-IV	T3-4
TCGA-BL-A3JM	205	1	＜65	MALE	High Grade	Stage III-IV	T3-4
TCGA-FD-A5BR	813	0	＜65	MALE	High Grade	Stage I-II	T1-2
TCGA-4Z-AA7R	522	1	≥65	MALE	High Grade	Stage III-IV	T3-4
TCGA-YF-AA3M	415	0	＜65	MALE	High Grade	Stage I-II	T1-2
TCGA-DK-A3IQ	539	1	≥65	MALE	High Grade	Stage III-IV	T3-4
TCGA-E7-A6MF	750	0	＜65	MALE	Low Grade	Stage I-II	T1-2
TCGA-K4-A3WU	105	0	≥65	MALE	High Grade	Stage III-IV	T3-4
TCGA-4Z-AA7N	1367	1	≥65	MALE	High Grade	Stage III-IV	T3-4
TCGA-FD-A3SN	887	0	≥65	MALE	High Grade	Stage III-IV	T3-4
TCGA-DK-A1A5	65	1	≥65	MALE	High Grade	Stage I-II	T1-2
TCGA-FD-A5BS	1639	0	≥65	MALE	High Grade	Stage III-IV	T3-4
TCGA-2F-A9KQ	2886	0	≥65	MALE	High Grade	Stage III-IV	T3-4
TCGA-E7-A3X6	904	1	≥65	MALE	Low Grade	Stage I-II	T1-2
TCGA-K4-A54R	842	0	＜65	MALE	High Grade	Stage I-II	T1-2
TCGA-FD-A6TE	376	0	＜65	MALE	High Grade	Stage III-IV	T3-4
TCGA-BT-A3PH	142	1	≥65	MALE	High Grade	Stage III-IV	T3-4
TCGA-DK-AA6M	1582	0	＜65	FEMALE	High Grade	Stage I-II	T1-2
TCGA-GV-A3QF	617	1	≥65	MALE	High Grade	Stage III-IV	T3-4
TCGA-DK-A6AV	1952	0	≥65	FEMALE	High Grade	Stage I-II	T1-2
TCGA-ZF-AA4R	1036	1	≥65	MALE	High Grade	Stage III-IV	T3-4
TCGA-4Z-AA7M	495	0	≥65	MALE	High Grade	Stage III-IV	T3-4
TCGA-BT-A20Q	593	1	≥65	MALE	High Grade	Stage III-IV	T3-4
TCGA-G2-A2EO	1804	1	≥65	MALE	High Grade	Stage III-IV	T3-4
TCGA-DK-A1AF	536	0	≥65	FEMALE	High Grade	Stage III-IV	T3-4
TCGA-E7-A6MD	129	0	≥65	MALE	High Grade	Stage III-IV	T3-4
TCGA-FD-A5BX	173	1	≥65	MALE	High Grade	Stage III-IV	T3-4
TCGA-ZF-A9R4	921	0	≥65	MALE	High Grade	Stage I-II	T1-2
TCGA-DK-A1A7	560	0	≥65	FEMALE	High Grade	Stage III-IV	T3-4
TCGA-XF-A9T2	575	1	＜65	MALE	High Grade	Stage III-IV	T3-4
TCGA-K4-A5RJ	539	0	≥65	MALE	High Grade	Stage I-II	T1-2
TCGA-K4-A5RH	276	0	≥65	MALE	High Grade	Stage III-IV	T3-4
TCGA-4Z-AA7S	1064	1	≥65	MALE	High Grade	Stage III-IV	T3-4
TCGA-GU-A42P	332	1	≥65	MALE	High Grade	Stage III-IV	T3-4
TCGA-BT-A20N	795	1	≥65	MALE	High Grade	Stage III-IV	T3-4
TCGA-XF-AAMY	3011	0	≥65	MALE	High Grade	Stage III-IV	T3-4
TCGA-XF-A9T8	418	1	＜65	MALE	High Grade	Stage III-IV	T3-4
TCGA-FD-A3B4	510	1	＜65	FEMALE	High Grade	Stage III-IV	T3-4
TCGA-ZF-A9RF	1949	0	≥65	MALE	High Grade	Stage I-II	T1-2
TCGA-BL-A5ZZ	377	0	≥65	FEMALE	High Grade	Stage III-IV	T3-4
TCGA-4Z-AA7Y	1522	0	＜65	MALE	High Grade	Stage I-II	T1-2
TCGA-GV-A3QI	1110	0	＜65	MALE	High Grade	Stage III-IV	T3-4
TCGA-E5-A4U1	1181	0	≥65	MALE	High Grade	Stage I-II	T1-2
TCGA-DK-AA74	1708	0	≥65	MALE	High Grade	Stage III-IV	T3-4
TCGA-4Z-AA7W	840	0	＜65	MALE	High Grade	Stage I-II	T1-2
TCGA-CU-A5W6	56	1	≥65	MALE	High Grade	Stage III-IV	T3-4
TCGA-FD-A5BU	588	0	≥65	FEMALE	High Grade	Stage I-II	T1-2
TCGA-K4-AAQO	359	0	＜65	MALE	High Grade	Stage III-IV	T3-4
TCGA-4Z-AA89	1029	0	＜65	MALE	High Grade	Stage III-IV	T3-4
TCGA-UY-A78M	690	1	≥65	FEMALE	High Grade	Stage III-IV	T1-2
TCGA-DK-A2I2	237	1	＜65	FEMALE	High Grade	Stage III-IV	T3-4
TCGA-XF-A9ST	128	1	≥65	MALE	High Grade	Stage III-IV	T3-4
TCGA-4Z-AA81	1270	1	≥65	MALE	High Grade	Stage I-II	T1-2
TCGA-KQ-A41N	1604	0	≥65	MALE	High Grade	Stage III-IV	T3-4
TCGA-E5-A2PC	1326	0	＜65	FEMALE	High Grade	Stage III-IV	T1-2
TCGA-DK-A1A3	665	1	＜65	MALE	High Grade	Stage III-IV	T3-4
TCGA-XF-A8HG	467	1	≥65	MALE	High Grade	Stage III-IV	T3-4
TCGA-FD-A3SL	712	1	＜65	MALE	High Grade	Stage III-IV	T3-4
TCGA-FD-A3SO	168	1	≥65	MALE	High Grade	Stage III-IV	T3-4
TCGA-FD-A62P	191	1	≥65	MALE	High Grade	Stage I-II	T1-2
TCGA-FD-A43X	110	0	≥65	MALE	High Grade	Stage I-II	T1-2
TCGA-XF-A8HI	544	1	＜65	FEMALE	High Grade	Stage III-IV	T1-2
TCGA-BT-A20X	251	1	＜65	MALE	High Grade	Stage III-IV	T3-4
TCGA-G2-A2ES	1004	1	≥65	MALE	High Grade	Stage I-II	T3-4
TCGA-GC-A3BM	651	1	≥65	MALE	High Grade	Stage I-II	T1-2
TCGA-DK-AA6W	415	1	≥65	MALE	High Grade	Stage I-II	T1-2
TCGA-E7-A5KE	17	0	≥65	FEMALE	High Grade	Stage I-II	T1-2
TCGA-E7-A97P	437	1	≥65	MALE	High Grade	Stage I-II	T1-2
TCGA-XF-A9SH	1971	1	≥65	FEMALE	High Grade	Stage I-II	T1-2
TCGA-FT-A61P	337	0	≥65	MALE	High Grade	Stage III-IV	T3-4
TCGA-CU-A0YR	460	1	≥65	MALE	High Grade	Stage III-IV	T1-2
TCGA-DK-AA77	618	0	＜65	MALE	High Grade	Stage I-II	T1-2
TCGA-E7-A5KF	20	0	≥65	MALE	Low Grade	Stage I-II	T1-2
TCGA-DK-A2I6	2656	0	≥65	MALE	High Grade	Stage III-IV	T1-2
TCGA-CF-A5UA	365	0	≥65	MALE	Low Grade	Stage I-II	T1-2
TCGA-GU-A762	232	1	≥65	MALE	High Grade	Stage III-IV	T3-4
TCGA-E7-A541	778	1	≥65	MALE	High Grade	Stage I-II	T1-2
TCGA-BT-A2LB	492	1	≥65	FEMALE	High Grade	Stage III-IV	T3-4
TCGA-XF-A9T6	64	0	≥65	FEMALE	High Grade	Stage III-IV	T3-4
TCGA-GD-A3OP	64	0	≥65	FEMALE	High Grade	Stage III-IV	T3-4
TCGA-C4-A0F7	62	1	≥65	MALE	High Grade	Stage III-IV	T3-4
TCGA-FD-A3B5	272	1	≥65	MALE	High Grade	Stage III-IV	T1-2
TCGA-FD-A3SJ	739	1	＜65	MALE	High Grade	Stage III-IV	T1-2
TCGA-FD-A3SQ	1423	1	＜65	MALE	High Grade	Stage III-IV	T3-4
TCGA-FD-A43U	636	0	≥65	MALE	High Grade	Stage III-IV	T3-4
TCGA-KQ-A41P	1094	0	≥65	MALE	High Grade	Stage III-IV	T3-4
TCGA-XF-AAN1	941	1	≥65	FEMALE	High Grade	Stage III-IV	T3-4
TCGA-XF-A8HH	57	1	＜65	FEMALE	High Grade	Stage III-IV	T3-4
TCGA-XF-A8HC	200	1	≥65	MALE	High Grade	Stage III-IV	T3-4
TCGA-C4-A0EZ	273	1	≥65	FEMALE	High Grade	Stage III-IV	T3-4
TCGA-ZF-AA56	259	1	≥65	FEMALE	High Grade	Stage III-IV	T3-4
TCGA-UY-A78N	2641	1	≥65	MALE	High Grade	Stage III-IV	T1-2
TCGA-PQ-A6FI	372	0	≥65	MALE	High Grade	Stage I-II	T1-2
TCGA-CU-A0YN	393	1	＜65	MALE	High Grade	Stage III-IV	T3-4
TCGA-GD-A2C5	812	0	＜65	FEMALE	High Grade	Stage III-IV	T3-4
TCGA-E5-A4TZ	467	1	＜65	MALE	High Grade	Stage III-IV	T3-4
TCGA-XF-A8HF	2954	1	≥65	MALE	High Grade	Stage III-IV	T3-4
TCGA-GU-AATQ	213	1	≥65	MALE	High Grade	Stage III-IV	T3-4
TCGA-DK-A3WX	321	1	≥65	FEMALE	High Grade	Stage III-IV	T3-4
TCGA-G2-AA3F	893	0	≥65	MALE	High Grade	Stage III-IV	T3-4
TCGA-XF-AAMR	2790	0	＜65	MALE	High Grade	Stage III-IV	T3-4
TCGA-BT-A3PJ	789	0	≥65	MALE	High Grade	Stage III-IV	T3-4
TCGA-XF-AAMH	344	1	≥65	MALE	High Grade	Stage III-IV	T3-4
TCGA-XF-AAMT	90	1	≥65	FEMALE	High Grade	Stage III-IV	T3-4
TCGA-CF-A47T	385	1	＜65	FEMALE	Low Grade	Stage I-II	T1-2
TCGA-XF-A9SP	454	1	＜65	MALE	High Grade	Stage III-IV	T3-4
TCGA-ZF-AA58	1649	0	＜65	FEMALE	High Grade	Stage III-IV	T3-4
TCGA-CF-A7I0	368	0	＜65	MALE	Low Grade	Stage I-II	T1-2
TCGA-CF-A47V	379	0	＜65	MALE	High Grade	Stage I-II	T1-2
TCGA-XF-A9T0	799	0	≥65	MALE	High Grade	Stage III-IV	T3-4
TCGA-BT-A20U	455	1	≥65	FEMALE	High Grade	Stage III-IV	T3-4
TCGA-XF-AAN5	2293	0	＜65	FEMALE	High Grade	Stage III-IV	T3-4
TCGA-E7-A4IJ	674	1	＜65	MALE	High Grade	Stage I-II	T1-2
TCGA-ZF-AA4W	1830	0	＜65	MALE	High Grade	Stage III-IV	T3-4
TCGA-YC-A8S6	293	0	≥65	MALE	High Grade	Stage I-II	T1-2
TCGA-FD-A6TA	1912	0	＜65	MALE	High Grade	Stage III-IV	T3-4
TCGA-UY-A8OD	3432	0	≥65	FEMALE	High Grade	Stage I-II	T1-2
TCGA-GC-A3RC	484	0	＜65	MALE	High Grade	Stage I-II	T1-2
TCGA-4Z-AA83	2024	0	＜65	MALE	High Grade	Stage I-II	T1-2
TCGA-4Z-AA7Q	510	1	≥65	MALE	High Grade	Stage III-IV	T3-4
TCGA-BT-A2LA	522	0	＜65	MALE	High Grade	Stage III-IV	T3-4
TCGA-DK-AA6S	5050	0	＜65	MALE	High Grade	Stage III-IV	T3-4
TCGA-SY-A9G5	1186	0	≥65	MALE	High Grade	Stage III-IV	T3-4
TCGA-FD-A43S	455	0	≥65	FEMALE	High Grade	Stage III-IV	T3-4
TCGA-BT-A2LD	623	1	≥65	FEMALE	High Grade	Stage III-IV	T3-4
TCGA-DK-AA71	415	0	≥65	MALE	High Grade	Stage I-II	T1-2
TCGA-XF-AAMF	329	1	≥65	MALE	High Grade	Stage III-IV	T3-4
TCGA-LC-A66R	466	0	≥65	MALE	High Grade	Stage III-IV	T3-4
TCGA-2F-A9KR	3183	1	＜65	FEMALE	High Grade	Stage III-IV	T3-4
TCGA-CF-A27C	425	0	＜65	MALE	High Grade	Stage III-IV	T3-4
TCGA-FD-A3SP	783	0	＜65	MALE	High Grade	Stage III-IV	T3-4
TCGA-FD-A3SR	602	1	≥65	MALE	High Grade	Stage III-IV	T3-4
TCGA-DK-AA6Q	413	1	＜65	FEMALE	High Grade	Stage III-IV	T3-4
TCGA-BL-A13I	223	1	＜65	FEMALE	High Grade	Stage III-IV	T3-4
TCGA-BT-A42E	1108	0	≥65	MALE	High Grade	Stage III-IV	T3-4
TCGA-E7-A519	508	0	≥65	MALE	High Grade	Stage I-II	T1-2
TCGA-4Z-AA7O	512	0	＜65	MALE	High Grade	Stage I-II	T1-2
TCGA-XF-AAN7	565	1	＜65	MALE	High Grade	Stage III-IV	T3-4
TCGA-4Z-AA87	1454	0	≥65	MALE	High Grade	Stage III-IV	T3-4
TCGA-DK-A1A6	2020	0	＜65	MALE	High Grade	Stage III-IV	T1-2
TCGA-XF-A9SW	362	1	≥65	MALE	High Grade	Stage III-IV	T3-4
TCGA-FD-A6TI	294	1	≥65	MALE	High Grade	Stage III-IV	T3-4
TCGA-DK-A1AA	578	0	＜65	MALE	High Grade	Stage III-IV	T3-4
TCGA-BT-A20P	544	1	≥65	FEMALE	High Grade	Stage III-IV	T3-4
TCGA-XF-AAML	232	1	≥65	MALE	High Grade	Stage I-II	T1-2
TCGA-G2-AA3D	2139	0	＜65	MALE	High Grade	Stage III-IV	T3-4
TCGA-K4-A3WV	646	0	≥65	FEMALE	High Grade	Stage I-II	T1-2
TCGA-4Z-AA84	460	0	＜65	MALE	High Grade	Stage III-IV	T3-4
TCGA-ZF-A9R3	949	1	＜65	FEMALE	High Grade	Stage I-II	T1-2
TCGA-DK-A1AB	508	1	≥65	FEMALE	High Grade	Stage III-IV	T3-4
TCGA-XF-A8HB	1370	0	＜65	FEMALE	High Grade	Stage I-II	T1-2
TCGA-K4-A4AC	278	1	≥65	MALE	High Grade	Stage I-II	T1-2
TCGA-DK-A3IS	1529	0	≥65	MALE	High Grade	Stage I-II	T1-2
TCGA-CF-A5U8	399	0	＜65	MALE	Low Grade	Stage I-II	T1-2
TCGA-UY-A9PF	117	0	≥65	MALE	High Grade	Stage III-IV	T3-4
TCGA-BT-A3PK	303	1	≥65	MALE	High Grade	Stage I-II	T1-2
TCGA-KQ-A41R	1350	0	≥65	FEMALE	High Grade	Stage I-II	T1-2
TCGA-XF-A9SG	1479	0	≥65	MALE	High Grade	Stage I-II	T1-2
TCGA-FD-A43N	699	0	≥65	MALE	High Grade	Stage III-IV	T3-4
TCGA-GV-A40G	580	0	≥65	MALE	High Grade	Stage I-II	T1-2
TCGA-ZF-A9RM	1455	0	≥65	MALE	High Grade	Stage I-II	T1-2
TCGA-BT-A42F	864	0	＜65	MALE	High Grade	Stage III-IV	T3-4
TCGA-4Z-AA86	311	1	≥65	MALE	High Grade	Stage III-IV	T3-4
TCGA-ZF-A9R0	680	1	≥65	MALE	High Grade	Stage III-IV	T3-4
TCGA-C4-A0F6	700	0	≥65	FEMALE	High Grade	Stage III-IV	T3-4
TCGA-XF-A9SX	719	1	＜65	FEMALE	High Grade	Stage III-IV	T3-4
TCGA-XF-AAMW	253	1	≥65	FEMALE	High Grade	Stage III-IV	T1-2
TCGA-GU-A764	610	0	≥65	MALE	High Grade	Stage I-II	T1-2
TCGA-DK-AA6R	5041	0	≥65	MALE	High Grade	Stage III-IV	T3-4
TCGA-CF-A47S	333	0	＜65	MALE	Low Grade	Stage I-II	T1-2
TCGA-4Z-AA80	19	1	≥65	MALE	High Grade	Stage I-II	T1-2
TCGA-ZF-AA5H	897	0	＜65	FEMALE	High Grade	Stage III-IV	T3-4
TCGA-GU-A766	480	0	＜65	MALE	High Grade	Stage I-II	T1-2
TCGA-XF-A9T5	2027	0	≥65	FEMALE	High Grade	Stage III-IV	T3-4
TCGA-DK-A1AE	491	0	≥65	MALE	High Grade	Stage III-IV	T3-4
TCGA-ZF-A9RD	408	1	≥65	FEMALE	High Grade	Stage III-IV	T3-4
TCGA-ZF-AA52	1077	1	≥65	MALE	High Grade	Stage III-IV	T3-4
TCGA-HQ-A5NE	370	1	＜65	MALE	High Grade	Stage III-IV	T3-4
TCGA-CF-A9FF	361	0	＜65	MALE	High Grade	Stage I-II	T1-2
TCGA-UY-A78P	2380	0	≥65	FEMALE	High Grade	Stage I-II	T1-2
TCGA-DK-A6B2	477	0	≥65	MALE	High Grade	Stage III-IV	T3-4
TCGA-G2-AA3B	2008	0	≥65	FEMALE	High Grade	Stage I-II	T1-2
TCGA-XF-A9T4	495	1	＜65	MALE	High Grade	Stage III-IV	T1-2
TCGA-BT-A20W	254	1	≥65	MALE	High Grade	Stage I-II	T1-2
TCGA-GU-A763	997	0	≥65	MALE	High Grade	Stage III-IV	T3-4
TCGA-DK-A1AC	3981	0	≥65	MALE	High Grade	Stage III-IV	T3-4
TCGA-CF-A3MG	369	0	＜65	MALE	Low Grade	Stage I-II	T1-2
TCGA-BT-A42B	534	1	＜65	MALE	High Grade	Stage III-IV	T3-4
TCGA-FJ-A871	272	1	＜65	MALE	High Grade	Stage III-IV	T3-4
TCGA-XF-AAMG	3364	0	＜65	MALE	High Grade	Stage III-IV	T3-4
TCGA-GC-A3I6	630	1	＜65	MALE	High Grade	Stage III-IV	T3-4
TCGA-DK-A2I4	3835	0	≥65	MALE	High Grade	Stage III-IV	T3-4
TCGA-BT-A20O	370	1	≥65	MALE	High Grade	Stage III-IV	T3-4
TCGA-DK-A6AW	1621	0	≥65	MALE	High Grade	Stage I-II	T1-2
TCGA-BT-A20R	154	1	≥65	FEMALE	High Grade	Stage III-IV	T3-4
TCGA-BT-A0S7	200	1	≥65	MALE	High Grade	Stage III-IV	T3-4
TCGA-HQ-A2OF	1947	0	＜65	FEMALE	High Grade	Stage III-IV	T3-4
TCGA-CF-A3MI	370	0	＜65	MALE	Low Grade	Stage I-II	T1-2
TCGA-GD-A6C6	67	0	＜65	MALE	High Grade	Stage III-IV	T3-4
TCGA-FD-A6TG	93	1	≥65	MALE	High Grade	Stage III-IV	T3-4
TCGA-DK-A3IM	248	1	≥65	MALE	High Grade	Stage III-IV	T3-4
TCGA-KQ-A41S	35	0	≥65	FEMALE	High Grade	Stage III-IV	T3-4
TCGA-XF-AAN4	823	1	≥65	FEMALE	High Grade	Stage III-IV	T3-4
TCGA-ZF-AA53	1761	0	＜65	MALE	High Grade	Stage I-II	T1-2
TCGA-GU-A767	144	1	≥65	MALE	High Grade	Stage III-IV	T3-4
TCGA-E7-A7DU	28	0	≥65	MALE	Low Grade	Stage III-IV	T3-4
TCGA-ZF-AA51	1714	0	≥65	FEMALE	High Grade	Stage I-II	T1-2
TCGA-FD-A6TF	69	1	≥65	FEMALE	High Grade	Stage III-IV	T3-4
TCGA-FD-A43P	832	0	≥65	MALE	High Grade	Stage I-II	T1-2
TCGA-GC-A3WC	540	0	≥65	FEMALE	High Grade	Stage III-IV	T3-4
TCGA-FD-A3NA	1845	0	＜65	MALE	High Grade	Stage I-II	T1-2
TCGA-DK-A6B1	2049	0	≥65	MALE	High Grade	Stage I-II	T1-2
TCGA-ZF-A9RN	615	1	≥65	FEMALE	High Grade	Stage III-IV	T3-4
TCGA-ZF-AA4T	599	1	≥65	MALE	High Grade	Stage III-IV	T3-4
TCGA-CF-A1HS	382	0	≥65	FEMALE	High Grade	Stage III-IV	T3-4
TCGA-GC-A4ZW	15	0	≥65	MALE	High Grade	Stage III-IV	T3-4
TCGA-ZF-A9R5	1090	0	＜65	MALE	High Grade	Stage III-IV	T3-4
TCGA-GU-A42R	577	1	≥65	MALE	High Grade	Stage III-IV	T3-4
TCGA-BL-A13J	81	1	≥65	MALE	High Grade	Stage III-IV	T3-4
TCGA-DK-AA6L	1163	1	＜65	MALE	High Grade	Stage III-IV	T3-4
TCGA-DK-A1AD	3420	0	≥65	MALE	High Grade	Stage III-IV	T3-4
TCGA-4Z-AA82	1556	1	＜65	MALE	High Grade	Stage III-IV	T1-2
TCGA-XF-A8HE	3817	0	＜65	MALE	High Grade	Stage III-IV	T3-4
TCGA-XF-A9SL	2020	1	≥65	MALE	High Grade	Stage III-IV	T3-4
TCGA-XF-A9SZ	859	1	≥65	MALE	High Grade	Stage III-IV	T3-4
TCGA-YF-AA3L	364	0	＜65	FEMALE	High Grade	Stage I-II	T1-2
TCGA-S5-AA26	503	0	＜65	MALE	High Grade	Stage III-IV	T3-4
TCGA-C4-A0F0	59	0	＜65	MALE	High Grade	Stage I-II	T1-2
TCGA-DK-A3IT	648	0	＜65	MALE	High Grade	Stage III-IV	T3-4
TCGA-ZF-AA54	590	1	≥65	MALE	High Grade	Stage III-IV	T3-4
TCGA-E7-A97Q	246	1	＜65	FEMALE	High Grade	Stage III-IV	T3-4
TCGA-HQ-A5ND	274	1	≥65	MALE	High Grade	Stage III-IV	T3-4
TCGA-CF-A9FL	565	1	≥65	MALE	High Grade	Stage III-IV	T3-4
TCGA-G2-AA3C	211	1	≥65	MALE	High Grade	Stage III-IV	T3-4
TCGA-FD-A6TC	187	0	≥65	FEMALE	High Grade	Stage III-IV	T3-4
TCGA-FD-A6TK	330	0	＜65	MALE	High Grade	Stage III-IV	T3-4
TCGA-XF-A8HD	2964	0	≥65	MALE	High Grade	Stage III-IV	T3-4
TCGA-DK-A3X2	547	1	≥65	MALE	High Grade	Stage III-IV	T3-4
TCGA-FD-A3N5	685	1	≥65	MALE	High Grade	Stage I-II	T1-2
TCGA-XF-A9SI	2423	0	≥65	FEMALE	High Grade	Stage I-II	T1-2
TCGA-FT-A3EE	99	1	≥65	FEMALE	High Grade	Stage III-IV	T3-4
TCGA-CU-A3YL	906	0	≥65	MALE	High Grade	Stage III-IV	T3-4
TCGA-UY-A8OB	2109	0	＜65	MALE	High Grade	Stage III-IV	T3-4
TCGA-5N-A9KM	530	1	≥65	FEMALE	High Grade	Stage III-IV	T3-4
TCGA-2F-A9KT	2352	0	≥65	MALE	High Grade	Stage I-II	T1-2
TCGA-FD-A5BV	163	1	＜65	FEMALE	High Grade	Stage III-IV	T3-4
TCGA-GC-A3RB	582	0	＜65	MALE	High Grade	Stage III-IV	T3-4
TCGA-DK-A2I1	546	0	≥65	FEMALE	High Grade	Stage I-II	T1-2
TCGA-FD-A3B7	122	1	≥65	MALE	High Grade	Stage III-IV	T3-4
TCGA-FD-A62N	82	0	≥65	MALE	High Grade	Stage III-IV	T3-4
TCGA-DK-A3X1	2009	0	≥65	FEMALE	High Grade	Stage III-IV	T3-4
TCGA-KQ-A41Q	361	0	≥65	MALE	High Grade	Stage III-IV	T3-4
TCGA-E7-A4XJ	68	1	≥65	MALE	High Grade	Stage I-II	T1-2
TCGA-K4-A5RI	356	1	≥65	FEMALE	High Grade	Stage III-IV	T3-4
TCGA-DK-A1AG	475	0	≥65	MALE	High Grade	Stage III-IV	T3-4
TCGA-ZF-AA4X	2044	0	＜65	MALE	High Grade	Stage I-II	T1-2
TCGA-2F-A9KO	734	1	＜65	MALE	High Grade	Stage III-IV	T3-4
TCGA-GU-A42Q	344	1	≥65	MALE	High Grade	Stage III-IV	T3-4
TCGA-K4-A3WS	761	0	≥65	MALE	High Grade	Stage III-IV	T3-4
TCGA-GC-A3OO	481	0	≥65	MALE	High Grade	Stage I-II	T1-2
TCGA-XF-A9SY	640	0	＜65	FEMALE	High Grade	Stage III-IV	T3-4
TCGA-CF-A3MF	383	0	＜65	MALE	Low Grade	Stage III-IV	T3-4
TCGA-FD-A6TH	131	1	＜65	MALE	High Grade	Stage III-IV	T3-4
TCGA-DK-A6B0	2330	0	＜65	MALE	High Grade	Stage I-II	T1-2
TCGA-LT-A8JT	641	0	≥65	FEMALE	High Grade	Stage I-II	T1-2
TCGA-XF-AAN8	118	1	≥65	FEMALE	High Grade	Stage III-IV	T3-4
TCGA-XF-A9T3	68	0	≥65	FEMALE	High Grade	Stage III-IV	T3-4
TCGA-DK-A3IU	706	1	＜65	MALE	High Grade	Stage I-II	T1-2
TCGA-ZF-AA4V	1806	0	≥65	MALE	High Grade	Stage III-IV	T3-4
TCGA-XF-AAMZ	1348	1	≥65	FEMALE	High Grade	Stage III-IV	T3-4
TCGA-E7-A8O8	13	0	＜65	MALE	High Grade	Stage I-II	T1-2
TCGA-FD-A62O	216	1	≥65	MALE	High Grade	Stage III-IV	T3-4
TCGA-XF-A9SV	388	1	≥65	MALE	High Grade	Stage III-IV	T3-4
TCGA-ZF-AA5P	372	0	≥65	MALE	High Grade	Stage III-IV	T1-2
TCGA-PQ-A6FN	507	0	≥65	FEMALE	High Grade	Stage III-IV	T3-4
TCGA-E7-A7PW	416	0	＜65	MALE	High Grade	Stage III-IV	T3-4
TCGA-E7-A678	798	0	＜65	MALE	Low Grade	Stage III-IV	T3-4
TCGA-2F-A9KW	254	1	≥65	FEMALE	High Grade	Stage III-IV	T3-4
TCGA-UY-A78O	2312	0	≥65	FEMALE	High Grade	Stage I-II	T1-2
TCGA-DK-A3IN	250	1	≥65	MALE	High Grade	Stage III-IV	T3-4
TCGA-FD-A5C1	1792	0	＜65	FEMALE	High Grade	Stage III-IV	T3-4
TCGA-XF-AAN0	1718	1	≥65	MALE	High Grade	Stage III-IV	T3-4
TCGA-CF-A8HX	345	0	＜65	FEMALE	High Grade	Stage I-II	T1-2
TCGA-GD-A3OQ	95	0	＜65	MALE	High Grade	Stage III-IV	T3-4
TCGA-GC-A3RD	428	0	≥65	FEMALE	High Grade	Stage III-IV	T3-4
TCGA-ZF-AA4U	262	1	≥65	MALE	High Grade	Stage III-IV	T3-4
TCGA-E7-A7DV	37	0	＜65	MALE	High Grade	Stage III-IV	T3-4
TCGA-XF-AAME	2828	1	＜65	FEMALE	High Grade	Stage I-II	T1-2
TCGA-CU-A0YO	149	1	≥65	MALE	High Grade	Stage III-IV	T3-4
TCGA-DK-A3IK	146	1	≥65	MALE	High Grade	Stage III-IV	T3-4
TCGA-UY-A9PH	1561	0	≥65	MALE	High Grade	Stage I-II	T1-2
TCGA-E7-A8O7	466	0	＜65	MALE	Low Grade	Stage I-II	T1-2
TCGA-CF-A3MH	398	0	≥65	MALE	Low Grade	Stage I-II	T1-2
TCGA-FD-A5BZ	835	1	≥65	FEMALE	High Grade	Stage III-IV	T3-4
TCGA-FD-A3B3	974	1	≥65	FEMALE	High Grade	Stage III-IV	T3-4
TCGA-GV-A3JZ	603	0	＜65	MALE	High Grade	Stage III-IV	T3-4
TCGA-BT-A0YX	400	1	≥65	FEMALE	High Grade	Stage III-IV	T3-4
TCGA-XF-AAMJ	1670	1	≥65	MALE	High Grade	Stage III-IV	T3-4
TCGA-CU-A3QU	158	0	＜65	MALE	High Grade	Stage III-IV	T1-2
TCGA-XF-A9SM	1048	0	≥65	MALE	High Grade	Stage III-IV	T3-4
TCGA-K4-A6FZ	55	0	≥65	FEMALE	High Grade	Stage III-IV	T3-4
TCGA-BT-A20T	453	1	＜65	MALE	High Grade	Stage III-IV	T3-4
TCGA-ZF-A9R1	773	0	≥65	MALE	High Grade	Stage III-IV	T3-4
TCGA-DK-A3WY	4967	0	≥65	FEMALE	High Grade	Stage III-IV	T3-4
TCGA-2F-A9KP	364	1	≥65	MALE	High Grade	Stage III-IV	T3-4
TCGA-K4-A6MB	469	0	＜65	MALE	High Grade	Stage III-IV	T3-4
TCGA-DK-A6B5	1542	0	＜65	MALE	High Grade	Stage III-IV	T3-4
TCGA-XF-AAN3	2625	0	≥65	MALE	High Grade	Stage III-IV	T3-4
TCGA-FD-A3B8	384	0	＜65	MALE	High Grade	Stage I-II	T1-2
TCGA-BT-A20J	579	1	≥65	MALE	High Grade	Stage I-II	T1-2
TCGA-FD-A6TD	386	1	≥65	MALE	High Grade	Stage III-IV	T3-4
TCGA-H4-A2HO	46	0	＜65	MALE	High Grade	Stage III-IV	T3-4
TCGA-GV-A3JV	434	1	≥65	MALE	High Grade	Stage III-IV	T3-4
TCGA-UY-A9PE	189	0	≥65	MALE	High Grade	Stage III-IV	T1-2
TCGA-FD-A3N6	851	0	＜65	FEMALE	High Grade	Stage I-II	T1-2
TCGA-GD-A76B	224	0	≥65	FEMALE	High Grade	Stage I-II	T1-2
TCGA-DK-AA75	340	1	≥65	MALE	High Grade	Stage III-IV	T3-4
