# Supplementary material for: Identification of platinum resistance-related gene signature for prognosis and immune analysis in bladder cancer
Source: Front Genet. 2023 Jan 26;14:1062060. doi: 10.3389/fgene.2023.1062060 (PMC9908994; doi:10.3389/fgene.2023.1062060)
Supplement: Supplementary file 6 [file Table6.XLSX]

(Table S5) 511 lncRNAs remained after deleting genes with an expression less than 1 in more than half of the samples
id	TCGA.GD.A3OQ.11A.21R.A220.07	TCGA.GD.A3OP.11A.11R.A220.07	TCGA.K4.A5RI.11A.11R.A28M.07	TCGA.BT.A20Q.11A.11R.A14Y.07	TCGA.BT.A20W.11A.11R.A14Y.07	TCGA.K4.A54R.11A.11R.A26T.07	TCGA.BL.A13J.11A.13R.A10U.07	TCGA.GD.A2C5.11A.11R.A180.07	TCGA.CU.A0YN.11A.11R.A10U.07	TCGA.GC.A3BM.11A.11R.A22U.07	TCGA.BT.A2LA.11A.11R.A18C.07	TCGA.CU.A0YR.11A.13R.A10U.07	TCGA.BT.A20U.11A.11R.A14Y.07	TCGA.GC.A6I3.11A.11R.A31N.07	TCGA.BT.A2LB.11A.11R.A18C.07	TCGA.K4.A3WV.11A.21R.A22U.07	TCGA.GC.A3WC.11A.11R.A22U.07	TCGA.BT.A20N.11A.11R.A14Y.07	TCGA.BT.A20R.11A.11R.A16R.07	TCGA.DK.A2I6.01A.12R.A18C.07	TCGA.FD.A6TK.01A.42R.A33J.07	TCGA.UY.A78L.01A.12R.A33J.07	TCGA.4Z.AA84.01A.11R.A39I.07	TCGA.XF.A9SK.01A.11R.A42T.07	TCGA.YF.AA3M.01A.11R.A42T.07	TCGA.G2.A3IE.01A.11R.A20F.07	TCGA.ZF.A9RL.01A.11R.A38B.07	TCGA.HQ.A2OE.01A.11R.A206.07	TCGA.DK.AA74.01A.11R.A39I.07	TCGA.H4.A2HO.01A.11R.A180.07	TCGA.ZF.AA53.01A.11R.A39I.07	TCGA.HQ.A5ND.01A.11R.A26T.07	TCGA.FD.A6TC.01A.21R.A33J.07	TCGA.GV.A3JV.01A.11R.A220.07	TCGA.XF.A8HH.01A.11R.A38B.07	TCGA.DK.A2I1.01A.11R.A180.07	TCGA.ZF.AA5H.01A.11R.A39I.07	TCGA.E7.A7PW.01A.11R.A352.07	TCGA.PQ.A6FI.01A.11R.A31N.07	TCGA.C4.A0EZ.01A.21R.A24X.07	TCGA.FD.A62S.01A.11R.A30C.07	TCGA.FD.A5C0.01A.11R.A28M.07	TCGA.GU.A42R.01A.11R.A23N.07	TCGA.UY.A78M.01A.21R.A352.07	TCGA.GV.A3QI.01A.11R.A220.07	TCGA.FD.A5C1.01A.11R.A28M.07	TCGA.DK.AA6X.01A.12R.A42T.07	TCGA.CU.A3YL.01A.11R.A22U.07	TCGA.FD.A6TH.01A.11R.A32O.07
H19	17.0849	19.8569	15.5249	27.4102	14.7732	31.1149	38.9621	1409.8558	35.1612	8.8766	35.0784	35.428	35.3315	16.5725	5.7144	1.6655	22.8862	47.4008	83.5946	6.6661	381.706	6.6659	2.5331	9.4094	1893.9268	1.7576	3.5374	9.2487	186.438	56.6248	5.2909	48.8902	18.5289	1.2606	571.0682	14.04	117.9098	264.9536	0.864	5.2269	187.3213	12.7093	14.7437	114.8899	1.0043	467.0076	7.6891	413.3769	62.7463
LINC00467	1.2117	1.0011	0.9316	0.3725	0.8145	0.8045	0.39	0.8112	0.3925	0.8033	0.9273	0.3613	1.0677	0.9082	0.2993	1.8522	0.8099	0.3015	0.2518	0.7299	0.5826	1.4353	2.6608	1.0954	1.4162	1.003	0.8585	1.2307	1.0701	1.217	0.8909	3.1056	0.7673	0.8211	0.676	2.3333	1.7357	1.8521	0.8673	2.3711	0.4274	0.4627	1.7093	1.2136	0.868	1.1309	2.7612	1.1643	0.8236
LINC01116	1.1885	2.0728	1.8531	0.4619	2.4202	0.6328	0.4656	0.7544	0.9646	3.0698	3.0692	1.3015	0.2976	4.3256	0.6098	10.0956	1.0951	0.5557	0.5652	0.2216	1.6667	1.8114	0.1064	5.5135	3.6045	0.2449	0.1395	0.1072	2.9579	0.2948	1.9535	2.8722	1.0544	0.1445	0.4783	0.8712	8.534	1.6444	2.9627	0.2765	4.3149	0.185	1.6537	0.597	5.5638	1.6677	5.2388	1.1375	0.7006
SNHG16	4.4243	4.573	3.6129	1.5988	4.5864	4.2781	2.1113	2.7827	2.1472	3.0145	4.1838	2.8009	2.5896	3.1995	3.6595	5.9024	2.461	2.1397	3.0983	5.431	3.1091	4.1403	15.7233	2.9682	4.0629	1.6828	2.2121	12.0213	2.9676	2.648	3.9883	6.1178	4.532	5.9336	5.011	3.365	5.5341	1.8314	4.209	2.1541	2.813	4.4036	3.2499	3.7287	3.6219	4.2364	3.2575	3.2859	3.4612
TMEM99	5.3481	6.1049	3.7668	0.9113	3.7131	3.9411	1.4876	8.3274	1.6287	4.2355	9.2749	2.6173	2.3489	4.5334	2.8364	6.7044	2.9286	0.9951	0.6486	1.4119	1.6022	6.3865	4.8402	8.3621	7.8118	9.1352	4.5756	14.3099	6.4369	4.5308	3.993	9.7334	16.282	2.5881	8.4114	7.4414	7.8784	9.9938	6.9342	6.9982	3.6718	3.5571	6.2857	6.2573	8.2956	7.3602	9.7283	5.6733	3.8044
SNHG11	1.7353	1.7593	1.9929	1.0344	1.1253	0.7293	1.0809	2.0943	0.9871	1.2647	1.6674	1.4115	1.2519	4.5132	0.7273	3.3362	1.5107	0.8131	0.5734	1.3721	2.579	1.9335	1.4384	3.2577	1.7431	2.1738	3.0514	2.6066	4.23	2.4261	2.0271	2.0706	1.9907	3.1227	4.1829	2.9531	2.52	4.2972	3.0551	6.3164	2.8502	3.5541	6.1649	7.2056	5.1824	4.2485	7.9995	6.4518	2.2776
SNHG29	28.4137	25.9531	31.2836	15.4582	28.528	26.3076	15.5345	13.9302	14.3632	31.4308	34.5628	28.8537	41.5646	16.7925	21.7469	53.1411	28.6395	14.6437	20.0671	15.9937	10.6753	19.0849	40.7468	14.571	19.3629	15.0086	16.2085	26.7584	12.2742	33.0704	14.9143	11.2279	20.1394	17.9956	10.8665	18.2605	27.2392	14.5632	23.9499	49.4568	9.5133	16.918	7.2295	33.1382	56.2035	15.4387	9.7061	10.5716	35.0971
DLGAP1-AS1	4.3759	3.6427	5.2626	1.7325	4.3441	5.7823	2.2702	4.117	1.925	4.8796	5.3195	2.603	1.6803	8.474	1.2332	6.4527	4.9745	2.4408	5.6534	2.0438	4.7416	3.4102	6.5678	3.5287	3.8336	7.1189	5.0087	1.8146	4.5322	5.912	7.1872	1.7183	6.4149	3.2906	7.0229	6.6634	14.0215	5.2024	0.9974	1.9255	2.0622	3.1806	12.3229	7.9113	9.8427	5.8211	4.4054	3.9743	13.3387
NINJ2-AS1	1.9788	1.5447	1.3436	1.7959	1.3781	0.4604	1.5974	2.6693	1.7412	1.3585	1.8694	2.6298	0.6986	2.5489	1.1447	2.5236	1.6261	1.3251	0.9844	0.675	1.1671	0.7081	1.4135	2.7854	0.3948	2.0943	3.9436	2.0439	2.1114	0.5594	2.1332	3.0605	0.6752	0.9207	1.3766	2.7856	1.4202	1.9899	0.7211	0.8144	2.2529	0.7474	1.2539	0.7887	4.5623	2.6427	4.5486	1.8056	1.4092
ZFAS1	1.654	1.7001	2.8373	0.5669	1.402	2.6254	0.7843	1.383	0.4899	2.0208	2.9147	1.2813	2.167	7.5938	1.2333	2.9193	1.5935	0.5562	1.0675	0.9321	1.7231	2.2797	2.3393	4.7111	3.2998	1.9485	1.3362	3.0564	4.9679	6.3891	3.8808	0.8829	3.7126	2.3131	2.7748	3.8869	3.0704	2.8945	3.4924	4.6734	1.5044	2.0103	4.8272	9.2768	2.0191	4.5105	4.7901	2.2848	3.4361
AL162595.1	1.6115	1.1311	0.3195	0.3075	0.971	0.4986	0.3871	0.667	0.281	0.7249	0.736	0.3312	0.5587	0.6154	0.4035	1.3047	0.4774	0.243	0.1599	2.8609	0.2772	2.3034	4.1021	4.1125	1.2815	1.1647	0.635	2.304	0.5706	1.3732	0.4301	0.5061	3.47	1.626	1.8288	1.3212	0.8561	2.2453	0.9241	1.1845	0.6838	2.002	1.2255	0.8356	1.4004	1.0954	2.7667	2.7562	1.7015
LINC00324	2.0816	1.0469	2.3297	0.7861	1.609	0.4145	0.4195	1.8733	0.5802	1.0176	1.7824	1.1427	1.2591	1.9647	0.966	4.7902	1.3442	0.2918	0.282	0.2605	0.8047	0.422	0.688	4.0478	0.6284	1.2784	1.373	3.5213	1.0949	0.9921	0.4449	0.3134	2.9141	1.959	0.6136	1.7611	0.7539	1.8318	0.4008	0.2824	0.9874	2.099	1.8997	2.5856	5.6584	0.8957	1.4731	2.4068	1.5248
EIF3J-DT	3.3531	2.0401	2.4138	1.839	1.7462	1.779	2.1584	3.3779	1.5539	2.2286	1.8693	2.711	1.1257	1.5231	0.5247	4.5592	2.6395	2.0432	1.3604	0.8887	0.9871	0.9853	4.0029	2.5122	1.7538	1.86	2.6554	0.8861	0.9789	3.3876	0.4932	2.2814	2.9006	1.0082	3.1862	2.1293	2.0322	1.1882	1.6725	2.2601	1.4379	2.7591	4.2061	1.2421	2.1686	1.4135	3.915	2.9718	1.1634
FLJ37453	2.2374	1.6351	2.1548	2.0515	1.7989	1.4473	1.966	2.8667	2.1129	1.8217	3.0226	2.8756	0.8772	4.3778	0.8737	3.0271	2.7141	1.5015	0.8228	3.1686	1.2537	1.5723	3.5059	4.3624	3.6883	2.7687	6.6956	1.3731	1.1443	6.9543	1.776	3.6096	10.7281	0.9868	4.375	5.9766	1.6739	5.5262	0.7012	19.9512	2.1959	7.5988	3.4018	7.3709	1.6522	1.0241	3.3125	3.057	1.6305
TP53TG1	1.2911	1.3532	1.1326	0.6133	1.0544	0.7912	0.6893	1.6483	0.512	1.2402	3.6548	0.6871	0.9443	3.5518	0.7842	2.3723	0.8985	0.483	0.5094	0.7828	0.7774	0.8024	0.7405	2.9691	0.8023	2.9534	3.1005	2.8224	2.4368	1.6366	2.1018	1.7666	2.5327	1.4011	2.5223	3.8213	0.7025	5.2953	0.3846	0.4523	1.0406	1.0831	1.6682	3.3284	1.5463	3.1333	3.6704	2.0447	0.6432
PRKCZ-AS1	1.6232	1.8765	1.5628	1.3025	1.02	2.8839	0.7891	1.1036	1.2799	1.4465	0.9331	1.029	0.9036	1.082	0.6039	2.7251	1.2998	0.623	0.819	0.6174	0.9551	0.9703	0.5507	1.5673	1.2073	6.14	3.9192	0.8304	0.7027	0.9771	0.672	0.6183	1.5063	0.8267	2.15	0.763	2.0323	1.9162	0.8586	1.7418	1.9349	1.1089	1.9913	1.3629	0.3484	0.5975	2.048	2.7265	0.9457
MIR22HG	23.6344	31.8598	28.4313	8.2323	9.3339	114.5103	9.0675	12.4327	6.1622	81.4721	38.0028	9.682	9.3542	12.8752	17.9236	17.9658	16.4146	17.0929	30.9567	1.5201	7.6424	2.0535	2.3818	9.9747	5.3206	2.8873	5.0486	2.5758	5.2387	17.162	2.5916	1.3035	6.4261	8.0928	5.4744	6.7728	4.2208	1.9739	0.9807	0.9979	7.216	4.1785	16.0844	5.7162	5.154	5.0889	8.6222	10.9955	8.5253
PAX8-AS1	3.0378	0.3251	0.6614	0.4635	0.8147	0.4582	0.7995	1.0594	0.3088	0.0705	1.1561	0.4808	0.2385	0.9364	0.1113	0.3747	1.6134	1.1117	0.3126	0.0717	3.4089	5.0218	0.7708	4.4334	0.0896	3.5259	0.011	6.5784	1.9541	1.8322	1.818	0.9605	2.8061	0.6995	1.7503	1.6451	0.2597	1.3672	2.979	0.033	0.222	0.1028	3.5436	3.3302	1.9498	2.3237	0.7083	0.2986	3.9891
RNF216P1	0.8855	0.4474	1.4057	0.7785	0.9098	1.1844	0.9937	0.8669	0.7344	0.8754	1.0537	1.169	0.8315	1.4295	0.679	1.5262	1.2455	0.9009	0.5355	1.6792	1.1188	1.1743	1.1908	1.5649	0.5633	1.3902	0.8617	0.7124	2.0265	1.1756	2.5767	1.1256	0.6049	1.4872	1.349	1.5407	2.1681	1.6943	2.3643	0.8759	1.4472	0.48	1.8655	1.2197	1.9686	1.8643	1.817	1.6692	1.2538
LINC01560	2.4249	1.9917	1.9992	1.2278	2.1602	0.9116	1.487	2.0218	1.5021	1.4382	1.165	2.3527	1.2264	1.35	0.849	2.362	1.5418	0.8082	0.643	2.5858	1.2756	2.3125	2.6675	2.8043	1.6707	1.7548	5.0793	5.1424	1.4115	1.9634	1.4546	0.9486	2.3143	1.9476	3.3707	2.2777	1.0439	2.1906	2.1413	6.5359	2.8325	2.2845	3.641	1.5543	2.4869	0.9922	2.7697	4.4165	1.4169
SNHG17	1.4593	1.762	2.5866	0.8388	1.9401	3.3276	0.8889	1.0589	0.449	1.246	2.6864	1.2225	1.6462	4.1099	3.1066	2.0508	1.261	1.2647	1.2704	4.4725	2.2997	1.853	5.1201	3.566	2.8137	5.6326	3.8568	3.6228	7.0237	1.4525	2.1959	1.6242	1.9951	3.5231	4.2423	2.9588	1.472	3.6874	4.9991	5.5717	2.8803	2.1086	2.4991	6.8476	5.5613	2.1653	2.8634	5.6033	6.0415
CTBP1-DT	2.6912	2.0158	1.989	2.1598	1.9637	0.7985	1.8652	2.2653	2.3566	1.5165	1.9095	2.123	1.337	1.1012	0.7397	2.9673	1.9795	1.4979	0.7928	1.995	1.5884	1.3817	1.2855	2.2256	2.4523	1.7906	2.3278	0.8792	1.4626	2.0271	0.9705	4.8938	2.4301	1.4403	1.2935	0.9764	5.3802	2.6602	1.3138	3.0043	2.1577	3.0848	2.1864	1.4047	4.8936	3.3092	2.6008	1.8109	1.7277
CH17-340M24.3	4.4392	4.3053	5.5218	4.0504	6.7221	2.0375	3.5053	5.5467	4.3688	3.2171	6.9998	5.1026	2.4689	17.384	2.029	12.1026	5.0528	3.4998	2.3064	5.8716	4.8305	9.3783	4.3286	32.5006	10.3144	12.1918	16.3701	8.327	16.2341	7.6458	9.4932	10.5621	15.8891	5.4793	13.6022	12.8005	5.0181	28.5548	2.4896	20.1014	2.5621	14.141	13.1583	16.5401	17.8128	8.0081	23.3487	8.416	8.0761
GATA3-AS1	2.6428	2.1775	2.1025	0.0138	1.0507	2.5363	0.0123	2.1206	0.0118	2.2381	6.7103	0.3925	0.0254	9.6081	0.028	7.3395	0.6996	0	0	1.0651	0.3897	0.7487	1.0277	12.3252	3.4514	21.2715	7.5151	6.5104	4.5567	2.2896	1.4486	0.5601	2.5318	2.4606	6.5947	18.4942	0.4736	68.3102	0.0069	0	0.1799	3.9888	0.7676	12.7957	7.6075	0.0679	3.5046	4.4639	1.1734
HHLA3	4.9991	4.2008	5.2552	4.4464	4.0571	2.4512	4.9793	4.1013	5.2874	3.6269	7.9447	4.4227	4.6602	7.7772	2.7067	7.4897	5.0669	3.7844	2.7044	2.7799	3.5615	10.3567	11.9074	8.424	11.4409	4.6877	5.3185	5.2041	6.69	3.9125	6.6017	11.825	8.2636	1.606	4.5656	6.4961	11.3464	8.8429	2.9186	8.9577	3.9042	4.6849	1.0446	3.8322	4.5666	4.6537	7.166	5.313	5.2449
SNHG12	1.372	2.4918	3.4271	0.798	0.9863	6.3848	0.8599	1.0125	0.619	1.6554	0.8081	0.8486	3.6587	7.2817	1.5663	3.5096	2.09	0.5697	0.7747	5.8217	4.9114	4.4785	5.0957	5.0192	6.0989	5.5882	4.1533	10.812	2.4784	7.2794	3.3479	2.4203	7.4195	5.1485	6.4841	5.8704	5.429	7.0573	7.4783	8.8382	3.2506	11.1099	5.4305	14.9322	2.9554	3.1356	3.1027	7.3286	4.5883
NBR2	5.0526	2.7258	1.4793	0.9987	2.0134	2.3402	1.5856	2.7564	1.4378	0.9507	1.5522	1.2556	0.6821	2.3007	0.7253	4.9774	3.0878	2.0267	1.3172	0.9085	0.676	2.8704	5.2356	2.4317	3.1397	1.9237	4.3531	1.6888	2.2437	1.7133	0.9999	4.0221	2.699	4.9607	6.5348	1.7859	3.7917	5.3653	1.8894	3.844	1.0181	0.8674	7.5113	3.7692	6.7496	1.2539	7.573	18.3629	1.5598
PDCD4-AS1	2.9805	1.7663	3.9808	1.1359	2.4457	2.3166	1.0478	1.7569	1.5888	3.0049	3.0066	2.0608	1.3942	4.1904	2.4141	2.6213	3.1834	0.564	1.3164	0.9173	1.1139	1.2255	1.2275	3.0344	0.2883	2.0329	1.3865	1.2955	2.5259	2.2672	1.7282	0.2696	0.9517	0.7458	3.0159	1.1175	0.989	0.8913	1.0514	2.3189	2.1688	1.9941	0.8877	1.2938	3.617	0.8878	9.4401	1.2602	0.8702
AC083799.1	6.0453	21.1758	10.16	3.7408	7.2445	8.4801	4.415	7.8507	3.4266	10.276	13.0845	5.4844	12.5491	12.4039	9.4612	7.8711	6.0965	4.4143	5.1172	2.5253	5.2905	14.1336	7.1251	8.6275	17.8282	9.4318	11.0538	10.1397	11.9639	15.7618	5.3847	6.5054	24.4085	10.577	14.1242	28.8285	6.4937	9.7474	14.5984	2.9181	7.3954	11.8619	4.5764	3.1261	8.4734	7.1347	39.1567	7.9965	5.7205
SERTAD4-AS1	1.5769	1.0541	1.1114	6.1291	2.8561	1.517	5.0746	2.4142	5.2043	3.1531	2.1897	1.906	0.6002	2.8183	0.6456	1.0652	2.5655	2.2527	3.5228	2.8433	1.4002	3.966	2.1276	8.3119	1.7872	0.2882	0.9401	5.5453	6.0678	0.5779	6.3388	0.8357	3.9125	1.2408	1.1166	3.0685	1.3795	2.6763	0.9125	3.1093	2.376	1.5235	1.0213	5.754	0.7126	2.7059	2.6929	1.3671	0.4196
SNHG5	3.4131	5.905	21.2205	12.2472	11.9111	3.9051	9.9416	4.9047	6.4324	8.3891	10.7293	11.477	11.5514	6.4519	6.4406	18.1162	16.5965	10.7128	8.8161	10.7094	2.6356	2.2396	4.6936	4.4648	1.6727	4.0215	8.7596	2.796	9.5078	6.2921	6.2085	5.884	2.1621	4.9841	5.4814	4.1718	9.2706	11.024	6.1799	12.0091	1.7157	2.1168	1.5508	5.561	4.8299	7.9095	8.1195	1.8012	3.938
ARRDC1-AS1	2.6029	2.9941	3.0192	1.5143	2.1091	3.7307	1.4126	2.2518	1.577	2.1776	2.4806	2.3634	2.0569	5.0494	1.13	3.4517	2.2846	1.1522	0.859	4.1632	2.1458	3.0111	3.1759	6.5279	4.7874	5.1306	3.6895	2.3558	3.9913	4.1115	3.1944	3.2873	3.6666	2.537	6.6998	3.8601	4.7621	4.2463	4.232	7.4565	4.8581	2.2991	3.2763	7.2284	9.3463	2.8446	2.9597	7.8727	5.9544
LINC00963	3.5767	3.7932	3.9001	3.2462	2.5797	3.3874	2.4382	2.4721	3.0816	4.2122	3.5161	3.2356	1.6259	3.5226	1.3494	3.3718	3.7064	2.7766	4.0387	1.7575	2.0878	1.0526	2.8354	2.258	2.0836	1.5481	1.5415	2.7698	1.9979	0.8811	1.4614	1.2328	1.601	1.3795	2.1482	3.1255	1.6279	1.0661	1.0096	0.5073	2.1137	1.0299	2.2466	1.9602	3.6192	2.1966	2.6365	2.2366	2.9692
PSMB8-AS1	1.155	3.4354	5.1973	0.4728	2.7761	1.121	0.4446	2.3467	0.429	1.4171	1.3429	1.6009	2.027	6.8037	1.468	1.4267	2.1772	0.8638	1.3583	1.5257	3.5288	0.5864	0.7053	4.5204	2.3605	0.5891	1.1464	0.203	5.5476	0.7376	2.0963	3.0781	1.4769	1.3875	0.538	2.4805	4.8205	1.3594	2.5253	1.0541	1.6809	0.6042	0.7428	0.8218	2.1522	8.9034	4.197	2.0051	1.4468
SNHG32	2.9569	4.5517	7.5487	3.8166	4.3896	4.9049	2.1015	5.6061	2.7921	6.6931	4.2871	2.7137	3.9149	6.7626	2.9994	9.556	3.0804	3.5799	5.065	2.8531	3.4751	5.8542	3.6001	6.0816	7.1816	2.8058	8.3704	8.288	6.547	9.0981	4.6618	2.4847	7.2171	5.278	4.3862	5.3522	8.1003	3.4331	7.467	4.4909	6.7627	4.1494	3.2884	14.2037	22.5458	6.1489	4.5261	5.6009	10.5091
MIR1915HG	1.3597	1.0602	0.5755	0.3446	1.2698	0.6682	0.4598	1.6311	1.368	0.9166	3.0139	0.7351	0.1904	2.9064	0.1706	4.1113	0.515	0.3732	0.3487	2.5473	4.7497	19.2305	11.9668	5.3977	1.1021	5.1379	5.2246	0.8465	1.9036	0.3543	0.5663	1.0798	8.6239	6.5586	6.643	15.2786	1.8674	4.4035	0.1421	1.7341	2.5219	6.2752	0.5894	9.4524	0.3641	5.4907	0.5948	1.1183	8.1543
HCP5	1.5778	7.539	4.5038	0.3611	4.0254	1.2327	0.4713	2.5826	0.4497	2.6206	1.0752	2.2356	3.1145	6.5473	1.972	2.2806	3.9464	0.5495	0.3149	3.3444	6.5358	0.9061	0.3773	7.4077	1.6396	0.5285	2.0266	0.6066	9.3159	1.0494	8.1951	10.3909	0.6603	3.0634	0.8134	1.5656	5.0057	1.3064	16.0525	0.4766	3.3183	0.5276	0.6018	0.5838	6.0213	11.0661	10.5501	5.8595	1.3157
AC022007.1	0.5338	0.3144	0.713	0.4072	0.9113	0.1947	0.7666	0.5252	0.6116	0.3585	0.4485	0.8471	0.4311	0.8418	0.1447	0.5157	0.6624	0.308	0.5748	2.3231	0.4672	1.376	2.3448	1.3148	1.4339	2.3035	1.9514	0.7041	0.8231	0.409	0.762	0.8118	1.1897	0.9624	1.2108	1.1717	0.8998	2.9354	0.7361	2.6815	0.7319	2.0886	0.8982	1.0299	3.5041	0.7495	1.1714	2.6652	1.254
THUMPD3-AS1	1.6926	1.2891	1.3545	0.9133	1.0626	1.9785	0.7604	1.1987	0.884	1.617	0.7749	1.0335	0.9767	1.6325	0.6939	1.6958	1.2471	0.8498	0.9225	2.2444	1.2201	1.861	3.1503	2.1654	1.6156	6.3752	4.3904	2.1221	0.5896	1.2903	0.5077	0.555	1.9568	2.0086	3.5361	2.284	0.9298	3.0733	1.3661	2.8472	0.9541	1.4395	4.1205	2.8142	3.022	1.0457	3.6828	4.452	2.4147
LINC01089	2.5041	1.3035	2.199	0.4515	0.4799	2.1317	0.775	1.0189	0.3127	0.9724	0.4895	0.9074	0.7146	9.1927	0.5752	3.4248	1.1688	0.1634	0.1818	0.5665	2.1345	0.4343	1.113	8.8293	1.6556	10.1946	5.3192	1.5071	1.598	2.713	0.4411	0.3046	1.6873	1.8627	3.1611	2.8086	1.1769	16.0128	0.978	19.7852	1.5207	1.2692	5.1153	4.8722	1.8892	0.8358	7.5395	11.1676	1.9881
UCA1	10.9449	16.9776	7.2089	0.0236	1.329	13.731	0	3.4309	0.0068	10.9859	1.6809	2.4278	0.0943	0	0.4841	0.946	1.4965	0	0.0296	0.0722	16.3786	5.7739	12.2025	2.4187	1.1969	0.5757	22.2806	106.5719	3.2737	41.3339	0.0288	0.1066	4.1836	93.0686	0.2322	0.4049	11.5064	3.0187	0.3545	0.0293	1.1859	3.4612	59.0738	0.3635	0.6621	6.3295	23.2079	82.5998	19.3443
APTR	1.2462	1.084	0.7737	1.5049	0.8697	0.6779	1.2303	1.0258	1.0067	0.7492	1.0227	1.2938	1.4719	0.9098	0.531	1.6269	1.4025	1.261	1.7451	0.9072	0.6217	0.6952	2.7357	2.2273	0.6382	1.6725	2.0057	1.3163	0.9368	1.2005	0.8586	2.7971	1.0951	0.8914	1.1722	1.7795	0.9442	1.8119	1.0039	2.2991	1.1736	0.8458	1.0718	1.9863	3.2329	1.2415	3.0695	1.1785	1.3809
KANSL1-AS1	3.572	1.8125	1.0733	5.2317	3.7343	1.7166	6.4432	2.4275	3.2813	1.0479	1.2074	4.1597	0.7101	1.7017	1.0388	1.0702	1.4211	1.2451	1.5111	0.1755	1.8744	3.2178	1.133	1.2657	1.0724	1.9959	1.4092	0.9466	1.0068	4.2804	7.2554	6.1371	1.7068	1.9409	2.0034	1.9946	2.8696	1.7762	3.6375	16.8439	0.4968	0.694	2.5516	3.0492	1.4986	2.76	2.0673	2.8796	2.4973
POLR2J4	1.1583	1.033	1.3452	0.5294	2.0919	0.9461	0.3276	4.1909	0.4939	0.8734	1.546	0.7092	1.568	2.0115	1.239	1.0144	1.0624	0.6172	0.4514	5.7916	1.3272	1.1832	0.866	3.7837	4.9947	1.7633	2.2568	2.8267	2.1283	1.5179	2.9416	1.0817	0.9256	2.0402	3.2818	1.6614	5.3027	2.7024	2.8072	3.5068	1.282	1.6749	3.6056	3.7394	4.6287	3.0924	2.4689	3.0949	2.2324
CD27-AS1	4.2776	4.2804	3.7854	6.6288	3.294	2.615	7.5489	3.5522	4.9245	3.5491	4.2052	6.7883	2.2486	5.7336	1.79	6.3032	9.1762	4.2874	4.7238	1.1905	2.6995	2.6425	5.0306	8.9977	5.5137	5.0462	7.9001	8.6875	5.1186	3.0429	3.8562	6.5957	6.9819	3.6109	3.853	3.7779	3.7425	6.959	2.528	6.8637	3.7404	3.1079	5.4079	6.0647	7.4538	4.5615	9.4006	7.7915	1.77
DHRS4-AS1	2.7022	1.6852	1.3941	1.2597	2.9322	0.508	1.4134	2.8616	1.6632	1.3351	0.6352	1.8281	1.5092	0.7357	0.7085	2.8272	1.5544	1.0792	0.5627	3.72	1.0148	1.3946	1.726	2.4704	1.7795	1.0209	5.0774	4.0479	0.8563	1.3274	1.3338	3.2566	1.4685	1.2266	1.8523	1.6025	1.6473	2.0357	0.8543	3.9678	2.1427	2.1295	4.2226	1.0883	4.7762	1.3604	3.1012	2.7836	0.8338
AATBC	2.2803	2.074	0.8924	0.0806	3.376	0.2187	0.1135	2.1874	0.0576	1.5339	1.3099	0.2016	0.6986	1.8678	0.4979	5.6385	0.747	0.0693	0.07	0.5769	0.2805	0.0844	2.0006	1.2954	3.2826	10.6528	17.6779	3.7543	0.4032	0.0619	2.1456	1.2528	0.6372	7.2198	1.4175	3.4164	0.0568	16.3731	1.4836	0.3244	0.7401	5.5636	14.7229	18.2057	6.5695	0.3259	2.045	8.7835	0.1914
AC110619.1	1.9625	1.6698	0.1689	0	0.3148	1.7734	0.027	0.3944	0.0087	0.685	0.8481	0.056	8.9974	0.3042	1.8856	3.621	0.3828	0.0209	0.0253	0.0221	2.0656	0.1849	0.1321	6.7291	0.8782	25.5179	7.0692	0.2559	2.0533	10.8764	0	0.0432	2.81	2.4847	2.047	0.7478	2.3595	0.5091	0.0202	1.084	0.1739	0.8578	29.3952	6.1488	0.1327	0.5267	0.1746	27.289	3.5532
ARIH2OS	1.3045	0.8943	1.7047	1.2879	0.9516	0.2436	2.0396	0.9795	1.5367	0.3506	0.3713	1.9357	0.8097	2.2728	0.3669	1.4321	1.8777	0.7127	0.3276	1.9725	0.8132	1.3276	1.7124	2.4237	1.6502	1.6844	2.4846	0.783	1.0939	1.3364	1.1756	0.8947	1.3619	1.1956	2.1517	1.5418	0.5612	1.9133	0.628	3.3655	0.9306	1.9502	0.9239	2.6461	3.5398	1.9444	2.556	0.6691	2.2236
EXOC3-AS1	1.7502	2.1085	2.054	1.3384	2.24	0.7632	1.7682	1.1726	1.9426	2.0208	1.946	2.9078	1.6307	3.0886	0.6497	3.4846	1.4297	1.6442	1.2071	3.2014	1.9802	6.8347	1.0276	5.6124	3.2594	2.1108	4.4919	0.736	4.6559	1.3119	1.7248	3.8401	1.4098	2.9247	2.1478	4.4325	6.2369	2.3455	2.3709	3.474	2.8223	1.4059	2.1141	2.0396	7.1797	4.1257	2.8391	2.2403	6.5591
AL441992.1	1.705	3.2229	3.8094	0.4814	3.2021	1.0266	0.5887	1.7756	1.3426	1.4325	3.3624	1.1884	2.714	6.6714	1.7721	2.3316	1.9122	0.3103	0.4518	5.7198	10.5491	5.8076	8.7774	3.1791	7.6962	4.0773	3.5693	3.0659	8.0197	4.0957	3.7348	4.7556	13.0052	1.4431	4.2174	8.8944	12.3619	3.9834	3.3683	7.8624	4.8486	4.9807	2.0773	9.7748	9.8197	3.5551	5.1184	4.2052	7.9928
CCDC18-AS1	2.4965	1.4679	1.4387	0.5209	0.5331	3.8416	0.6718	0.9165	0.3532	1.9066	0.876	0.8354	0.4315	2.5255	0.4602	2.3549	1.4819	0.4405	0.3977	0.1749	0.5884	0.7378	1.6837	0.7688	0.5116	1.2001	1.6265	1.4798	0.6004	1.5106	0.5658	1.6022	0.7004	1.051	3.0328	0.4782	2.275	2.8093	0.2083	1.6774	0.7129	0.5598	2.2579	1.3442	2.0822	0.7621	2.8898	3.4428	0.5243
LINC00205	1.8744	0.9536	0.7681	1.1342	1.0763	1.0262	1.475	1.4735	1.1983	1.352	0.8195	1.2829	0.4073	0.549	0.4298	1.766	1.5473	1.1032	1.1489	0.3709	0.5181	0.9201	2.4837	0.8719	1.0941	1.4809	1.9043	0.3827	0.6964	0.7981	0.298	0.416	1.5197	0.5622	1.6562	0.6351	3.8093	1.149	0.4423	1.5032	2.2731	1.368	2.4171	0.2843	1.2771	1.1634	1.8167	1.3726	1.4435
OSER1-DT	1.3588	0.7061	0.7493	2.0229	1.2067	0.4176	1.5945	2.7084	1.2831	0.9568	1.4277	1.489	0.4011	0.7956	0.3076	2.237	2.0963	1.023	0.7627	0.689	0.3919	0.8599	3.2968	1.2598	2.1606	1.501	1.4157	1.8338	0.8849	0.8817	0.5756	0.9662	2.3129	1.0141	2.3393	3.2875	0.7295	3.268	0.3311	5.1297	0.529	2.5188	1.957	2.4301	0.8707	0.5009	2.3368	1.4597	1.8401
EPB41L4A-AS1	4.0154	5.091	8.5944	3.3629	4.1541	5.9575	3.9236	3.7309	2.3608	7.144	11.59	6.5989	4.0221	6.6587	2.9682	13.0375	6.3329	2.8282	4.6359	2.2344	1.5345	1.2836	8.2289	2.7078	3.8023	3.0144	3.5722	3.1388	3.303	9.5084	3.1081	1.2719	2.7875	4.3856	4.3552	4.3632	1.9241	3.7162	7.8846	7.5776	1.9827	2.5081	4.8793	5.3543	8.3628	3.7635	1.9748	4.0861	2.2782
AC000123.1	1.1157	0.6428	0.662	1.2052	0.6232	1.525	0.9027	0.9183	0.9255	0.8967	1.193	1.2529	0.8175	0.5364	1.3207	1.3496	1.248	0.7196	0.9792	0.9405	0.8211	1.1231	1.0228	0.9576	1.0142	1.7942	1.5156	2.9997	0.3047	0.8546	0.7528	1.7616	1.674	1.5544	1.92	1.6117	1.0438	1.9038	1.2365	0.7071	0.9772	0.4658	1.6223	1.9508	2.8963	0.357	2.1898	2.7022	1.3412
AC009506.1	1.7769	1.1841	1.2194	1.5555	1.3274	0.7306	1.8123	1.9762	1.8239	1.3529	1.5539	1.7136	0.7462	1.0293	0.7454	1.7812	2.0556	2.0787	1.6087	0.7356	0.8636	0.2878	0.6897	4.5384	1.0009	0.7875	2.4369	2.3371	0.8945	0.9787	0.42	1.092	2.1062	0.3198	0.7678	1.3157	0.5253	1.8953	0.5475	1.5875	1.0515	0.8775	1.5128	0.7616	1.0748	1.0017	2.62	1.1229	0.6143
HAGLR	4.8975	5.1766	3.5982	0.179	3.3813	4.3034	0.2957	2.3813	0.3182	6.9298	4.9363	1.4849	0.5355	1.9042	0.4837	10.9537	1.5383	0.2373	0.192	0.1143	1.0795	3.7461	0.0884	3.1204	2.1027	0.5952	9.7337	0.1172	1.0517	0.3445	0.5135	3.7009	0.1446	0.2033	0.3717	0.5316	1.9266	4.7403	1.6744	0.2415	4.7387	0.1408	12.2743	0.1368	20.2148	0.9173	4.4216	2.6425	0.1734
AC096677.1	1.0443	1.6879	0.6159	1.1011	0.6717	0.2679	0.5569	1.4907	1.0192	0.771	0.8933	0.3753	0.3776	1.5824	0.3837	1.6077	0.8005	0.2672	0.3783	0.7438	0.5843	1.3194	1.1272	1.34	0.8384	1.3995	0.8717	0.7519	0.8815	0.5971	1.1628	2.1523	1.221	0.2702	1.0662	0.9849	1.9591	4.1929	0.3885	2.9551	0.5245	0.7783	1.0629	1.8476	2.7057	1.5035	3.0612	0.7617	3.2651
LINC00885	3.6119	1.3706	0.6006	0.0278	0.7637	1.1769	0	2.4264	0	1.9059	5.7678	0.319	0.8971	0.9942	0.4242	6.178	0.6005	0	0	1.0807	0.1474	0.3976	0.0534	7.4028	3.6889	5.0372	8.1328	2.4039	2.0897	11.2442	0.5211	0.7237	6.421	3.8763	6.8754	6.2385	0.2226	7.3246	0.0487	0.1207	1.8644	8.1418	11.4739	2.7365	15.7025	1.4494	3.021	2.8913	4.3581
AC010789.1	0.035	0	0	0	1.7299	0	0	0.8973	0	0	0.9621	0	0.1648	2.7257	0	0	0	0	0	11.8996	4.6985	4.8883	0.11	10.6921	4.0899	0.5698	13.9855	9.649	4.1282	0.711	5.0669	0.408	1.9801	1.6991	3.0521	9.3676	0	2.9399	3.1861	0	3.4799	1.0519	0.0916	9.0978	6.9056	0	0.3091	6.2929	0.3457
MRPL20-AS1	5.4361	7.2818	7.3625	4.0283	5.7585	4.892	3.6637	5.9211	3.9353	3.3825	4.9624	4.1547	6.0334	7.9477	2.7691	9.6156	5.2827	3.3262	1.3294	12.3585	5.807	7.198	14.649	9.1033	7.929	12.4335	7.3849	7.1652	4.806	6.8975	7.8391	5.5615	13.8439	8.3336	10.9979	14.6821	10.5413	9.0555	5.5678	14.5754	11.3587	13.7055	12.2565	14.4441	7.1723	6.0952	9.8849	18.6657	8.8295
AL353150.1	2.1261	1.826	1.0969	0.0946	1.4458	1.4429	0.1683	0.5794	0.1894	1.5015	1.2369	0.3239	0.2032	5.9261	0.4003	2.4439	0.859	0.1626	0.0658	5.5828	0.4824	5.8712	8.1833	1.6661	3.0611	2.9544	2.8838	3.9881	1.0602	0.0671	1.0938	0.7859	5.7459	2.2524	0.3516	4.6432	3.0985	6.9866	0.063	1.3084	0.355	1.6209	1.6734	6.3034	1.1181	1.7523	1.1663	3.6941	0.2609
INE1	2.1999	1.8887	1.0844	0.7966	0.8508	3.1966	0.8318	0.7714	0.9513	1.9842	0.5025	0.6567	0.7333	0.716	0.9498	1.5001	1.3366	0.6073	1.0115	1.1177	0.9782	0.7517	0.7446	1.4234	1.3845	1.592	2.7396	3.4917	0.1248	1.0315	0.3478	0.3946	1.3493	3.7382	1.8208	0.34	0.9771	1.1007	0.6059	1.9949	0.8004	0.6012	3.7868	1.8757	1.2113	0.4385	2.5195	6.0173	1.0985
SLC9A3-AS1	1.6022	2.0499	0.9627	0.256	0.2889	4.7109	0.2277	0.4122	0.1781	1.117	0.7733	0.4865	7.7127	1.5993	2.2941	1.5771	1.2564	0.1712	0.4214	0.9413	0.1791	5.8086	2.4913	3.7309	0.9008	4.2684	0.8778	0.3804	0.4486	1.8936	4.383	2.3499	0.7086	1.5475	2.8215	0.7431	9.2931	2.3574	5.2598	17.5244	1.484	1.4687	0.836	2.1369	4.0763	2.4186	1.1003	2.0815	1.6982
AL590617.2	0.5878	0.8439	0.7766	0.1116	0.4976	0.7599	0.2206	0.6146	0.149	0.4152	0.5931	0.245	1.7012	3.6246	0.6739	1.0367	0.3566	0.0895	0.1811	0.9032	1.007	0.6659	1.2189	2.6941	1.0482	1.4033	2.3401	0.6275	1.817	1.4335	2.8984	1.7045	1.6288	0.9441	3.8627	1.4539	0.7522	1.5985	0.9919	3.6025	0.6247	0.4885	1.7763	2.3964	0.7711	0.8812	1.5903	2.6748	0.5758
LINC01770	2.1799	1.3178	2.6492	4.6155	1.4486	0.7159	3.6948	1.3064	5.1167	1.0588	1.3847	4.163	0.8144	2.7829	0.332	2.1334	3.7543	2.261	4.7659	4.126	1.0636	1.362	8.3573	2.6451	1.0103	0.9746	0.2218	3.3416	2.0783	2.3455	0.316	0.2739	3.0451	0.9225	3.4618	1.3992	3.4358	1.2562	0.1153	0.4764	3.6464	1.9514	0.9591	1.3886	0.3736	3.0572	3.4142	1.3057	1.432
FGD5-AS1	31.4943	22.9612	24.9915	34.0888	31.4714	18.6916	33.1686	34.0983	36.2498	23.9981	11.6729	35.3321	15.8419	10.1766	12.3676	27.8288	25.2036	31.5263	26.2747	49.1959	18.586	29.182	29.8437	30.142	21.5079	47.7069	54.1864	38.7303	9.0683	17.49	16.9594	22.0516	31.1205	831.9661	30.7781	21.8151	30.5659	21.3815	11.6918	49.2281	23.497	54.9998	40.768	14.4641	86.8449	12.9924	21.0682	38.0445	38.0385
RUSC1-AS1	0.937	0.5526	0.5376	0.1862	0.3659	0.7581	0.2484	0.3317	0.2157	0.651	0.2801	0.3677	0.5399	0.6561	0.3971	1.0681	0.4508	0.0864	0.2097	1.3437	0.838	1.4037	0.5146	1.7567	1.0313	1.1355	1.8945	2.6312	0.1453	0.8515	0.4589	1.339	0.9593	1.4464	1.8092	0.4731	1.1817	3.2624	1.0656	2.2831	0.5406	1.1559	1.8273	1.4626	2.5819	0.4518	2.3758	2.4786	1.0484
LINC00623	1.1932	1.0145	1.8831	1.9387	1.2369	0.5663	0.963	2.0258	1.4046	1.4143	1.8535	0.9349	0.394	3.0875	0.7479	1.2244	1.4479	1.8566	0.9034	3.9142	3.0293	3.178	1.1599	2.175	1.639	18.7608	1.0995	0.06	1.9652	1.9192	2.804	2.2769	4.0105	0.6236	1.0228	2.239	2.3793	1.1891	1.1767	0.2651	1.7306	2.3364	2.1893	4.6122	0.2385	2.2492	1.3813	1.7429	2.1005
BAIAP2-DT	6.8249	3.8321	3.1823	4.1695	4.0819	2.0476	2.9827	5.1738	3.7433	4.4694	4.5471	4.2692	1.2563	2.1973	1.2815	7.4408	4.255	2.3975	1.1616	3.3253	1.7631	3.9871	2.2693	9.4149	6.0149	3.2247	3.0397	4.0122	3.5573	3.6032	1.9781	2.8908	4.0676	2.7889	5.2655	3.948	6.6127	1.2167	0.9392	3.3551	4.5631	5.837	3.512	1.9302	2.2251	4.2882	6.527	5.5871	4.6242
NUP50-DT	1.7871	3.153	2.4433	0.9483	0.8703	0.7112	0.8898	2.1062	0.6976	1.3568	1.467	0.9797	2.3502	8.0489	1.0213	1.7736	2.1132	0.978	0.5	5.3667	2.9674	2.8806	7.953	4.2038	1.8804	0.9641	2.6358	0.829	3.2784	0.6576	7.3531	3.9178	1.3816	1.4018	4.424	2.9906	3.699	3.799	2.5731	7.6863	2.7168	2.0244	4.2574	3.56	2.379	3.1812	7.246	5.5074	6.1215
AL354836.1	3.1702	7.3988	4.2134	1.5381	1.9283	6.8586	0.7268	6.1552	0.8663	4.5414	4.2355	1.0253	2.8759	9.123	1.9526	5.7703	3.455	0.694	1.2232	1.1947	5.7688	1.4549	1.7713	15.8418	6.148	8.3268	8.5933	1.5153	4.7903	4.6009	1.4479	7.8374	8.4561	4.2351	8.9583	0.7771	13.4228	11.9221	4.1802	3.2148	3.6453	2.2461	21.0809	19.537	0.9805	4.1584	18.0734	16.4121	18.9556
HAGLROS	0.7133	0.6763	0.8735	0.0292	1.7213	0.8605	0.026	0.439	0.0501	1.2165	1.7101	0.323	0.5376	4.335	0.2224	2.1077	0.464	0	0.0731	0.2674	0.6356	4.6193	0.1345	7.4199	2.3009	0.2925	6.7359	0.1391	3.2607	0.207	1.1461	4.2414	0.1651	0.3654	0.3256	0.9948	2.9377	8.6086	1.5908	0.1808	3.2526	0.3509	11.201	0.5271	23.5288	3.4299	3.3118	2.0018	0.1342
LENG8-AS1	2.6172	1.4731	1.0276	0.7287	0.8546	0.9775	1.2262	0.8553	0.5578	1.4066	0.6773	1.9138	0.8158	0.8698	0.22	1.8705	1.9373	0.3859	0.4683	0.7643	1.1935	1.4397	2.9032	3.5842	0.9222	2.4487	2.7098	1.3212	0.3074	0.8937	0.5573	1.5285	0.8538	1.6737	4.0471	1.2509	1.2407	2.2078	1.0041	1.2685	1.447	0.6048	9.7711	1.738	4.056	0.8589	2.4038	4.1686	2.9511
DANCR	2.0848	1.5735	2.5459	0.8843	3.2146	2.3367	1.3414	3.4358	0.7038	2.1077	5.168	1.3388	6.4886	4.1002	2.0917	5.2751	1.8078	1.0015	0.7902	5.0256	0.6868	3.1552	5.3106	4.5199	3.4962	10.0919	8.0064	7.7175	1.614	4.0928	4.0801	2.1958	3.0651	5.5913	2.6893	10.8587	1.1701	5.6458	0.7956	11.6439	0.6954	7.6872	5.3516	15.96	3.8657	1.8163	3.1874	7.0482	1.586
LINC00511	1.1965	2.1082	0.6843	0.0083	0.4748	1.3255	0.0084	2.2677	0.0163	1.6282	2.544	0.26	0.8662	0.6484	1.3656	2.7034	0.4111	0.0244	0.0133	1.0467	0.3955	1.7846	0.3626	0.8398	4.3459	2.9021	3.8695	1.9812	0.4576	0.6303	1.5105	3.7842	0.6277	0.0315	0.2234	1.5528	1.8425	1.3112	0.5023	0.5769	0.8942	0.8731	3.2018	0.5056	1.3022	2.5826	2.542	0.9958	0.5337
AC006042.1	5.5239	2.4717	1.7384	0.2499	0.9206	1.4049	0.0556	1.5651	0.1608	2.1378	0.9062	0.9376	0.8625	2.113	0.3172	7.8788	0.9453	0.1288	0.0521	0.3813	1.5803	0.1784	1.9664	4.3482	0.9274	9.8278	6.6905	0.5954	0.525	7.6625	0.114	0.8006	1.256	1.6935	5.0251	1.551	0.8517	2.3158	0.1249	4.7196	0.3701	1.0425	5.9906	2.088	3.5499	0.3515	7.008	10.1866	0.402
AC007383.1	1.1754	1.2068	1.4756	0.6964	1.0108	0.5401	1.0136	1.3395	1.0596	1.0598	0.9695	1.4755	0.7285	1.636	0.7234	1.4913	0.9581	1.11	0.8717	1.9878	0.9312	0.7413	1.0694	2.0177	0.3254	1.6415	2.7907	0.3481	1.7105	1.7732	0.6646	0.834	1.1536	0.8417	0.8321	1.2795	0.9376	3.4929	1.1392	1.9604	0.8816	0.5917	2.0644	1.1428	2.5678	1.2469	2.2245	1.0957	0.1746
MELTF-AS1	0.3791	0.3606	0.4199	0.2012	0.2353	0.312	0.3578	0.32	0.5426	0.9835	0.4478	0.2951	0.3439	1.7282	0.2189	0.8734	0.5219	0.2667	0.1918	0.7769	1.2004	2.2486	2.4712	3.7357	0.7549	1.9474	1.0181	0.906	3.9683	0.4687	1.4428	1.6779	1.589	0.7941	1.8998	1.4935	9.4575	6.5954	1.9822	10.6782	0.8173	1.0743	1.0473	1.8444	9.3661	0.3841	1.3817	1.5876	0.9907
HCG11	3.4028	1.5141	2.4787	4.3501	3.4346	0.6061	4.6308	2.95	4.8629	1.6674	0.9541	4.8713	1.5023	1.3229	0.6682	3.2223	3.522	3.0817	2.2824	2.4507	0.9095	0.3019	2.259	0.9157	2.4217	1.4391	5.2743	1.4451	1.7665	0.2852	1.0911	1.3176	4.5242	1.0067	0.7735	4.6289	2.0965	1.8971	0.1695	0.1174	3.0678	2.5204	0.18	0.2651	7.1427	0.4567	4.7892	3.9282	2.1448
PCAT6	2.3359	2.3604	3.3519	0.7355	2.1379	1.4261	0.5234	1.8225	0.9785	3.174	5.7308	1.1622	2.5053	3.1447	4.1646	6.0081	1.2801	0.8724	0.4296	10.1997	2.4883	23.2312	4.6591	14.3424	2.1421	5.8079	16.3928	21.989	3.842	3.5466	7.0164	7.9086	6.8632	9.8559	7.0304	17.3503	3.8385	21.1016	1.6728	3.9403	2.9854	5.3031	5.5728	30.685	5.2876	2.3023	5.3957	13.9044	10.1259
LINC01004	1.294	2.9609	1.812	0.5739	0.7228	2.054	0.7264	1.2781	0.3789	0.9688	0.3439	0.7149	0.6908	3.1109	0.9975	2.3982	0.8684	0.4097	0.3131	0.4524	1.3505	0.8824	1.6946	4.7017	1.1091	3.4595	3.8915	1.068	0.7686	3.1457	0.4432	1.3987	1.0678	1.45	3.9555	1.8607	0.8924	4.9876	0.706	5.9323	0.9416	0.501	3.6125	4.2054	1.8439	1.1178	5.796	7.8009	1.8566
AL513550.1	1.5201	2.1971	1.2583	0.6703	0.9423	0.6572	0.8775	1.0986	0.7056	1.6749	1.4	2.7078	0.9663	1.4736	0.2505	1.0283	2.4403	1.1739	1.3086	0.1048	0.5878	0.5345	0.8157	1.3789	0.3467	1.893	2.2404	0.4775	1.2757	1.39	0.4733	0.5133	0.4927	0.699	1.0678	1.8915	0.44	1.5853	1.7511	3.4777	1.1241	0.3968	1.2938	1.8433	2.5556	1.3611	2.7599	3.0306	0.7557
AC064807.1	1.4852	0.6629	0.7618	0.7277	0.98	0.3217	0.6714	1.4048	0.8288	0.5363	0.7491	0.8919	0.6824	0.9969	0.4386	1.2402	0.9108	0.498	0.1958	1.2248	0.8482	1.4876	3.0128	1.6654	1.6388	1.106	0.9974	1.7177	1.5516	1.22	1.8686	4.1597	1.611	0.9361	1.2621	2.6193	4.1342	2.1611	1.3631	3.2809	2.2203	1.3983	0.7131	1.8823	1.579	2.1526	3.8568	1.4666	1.1191
LINC02041	0.195	0.4495	0.4629	0	1.4162	0	0	3.0375	0	1.1879	0.3575	0.2102	0.7349	4.6259	0.1351	0	0	0	0	0	0.0783	0	0.1022	5.0215	6.5342	0.392	7.5641	0.5365	2.3966	2.6417	4.6154	1.3264	4.7654	0.0694	3.3913	5.3782	6.5684	5.4028	5.0544	0	6.0706	0.6218	8.2518	0.6227	4.9118	1.8718	0	3.8083	0
ZFAND2A-DT	0.9275	0.6361	0.7227	0.5731	0.739	0.2056	0.5034	0.6861	1.0206	0.6875	0.3156	0.9791	0.3759	1.104	0.1601	1.0288	0.8023	0.4581	0.2899	1.1933	0.451	0.8469	1.8756	2.4393	1.2354	0.7134	1.2336	0.6881	1.0237	0.8788	0.5166	1.7497	0.5402	0.5117	1.7175	2.0725	2.7383	2.4473	0.4046	3.1367	2.0842	0.7078	1.0397	3.2089	1.8686	2.3683	2.3317	1.2732	0.7607
AGBL5-IT1	2.5002	1.3978	2.1496	4.4415	1.423	1.0483	4.0364	0.8602	1.5745	1.0057	0.7782	2.3647	0.6222	2.8125	0.3922	1.4673	2.2648	2.589	1.8933	2.1894	0.8521	0.2757	0.4448	1.2147	0.5514	2.3327	2.7843	0.7787	1.6232	0.9585	0.0881	0.6188	0.9707	0.5538	1.8457	0.8363	0.2724	1.6194	0.6756	1.9733	0.7437	0.3223	1.5433	1.0974	0.5628	0.0679	1.9046	1.1568	0.4438
ANKRD10-IT1	9.3553	4.4621	4.4122	2.414	3.4839	13.2633	3.1661	3.2577	2.3527	9.7712	2.0666	4.3314	2.4858	3.0372	1.3712	5.7824	5.0463	2.2363	2.3898	1.1419	3.7071	4.3698	3.267	4.5294	3.598	16.4426	25.7206	3.2247	0.5404	4.0616	0.7843	2.9425	4.756	7.7649	14.1109	1.9846	7.502	5.0202	3.6197	7.6776	4.6546	3.0864	13.6289	2.1336	12.7785	1.0648	17.2009	12.827	8.3877
AC114488.1	1.1409	0.3303	0.1681	0.4026	0.3956	3.2784	0.2149	0.2466	0.2419	0.629	0.4327	0.5407	0.1112	0.0757	0.1022	0.3365	0.3656	0.4152	0.1008	0.2282	1.1607	0.2299	1.4219	0.3377	0.4598	1.1387	2.4215	4.2801	0.0483	1.0277	0.0368	1.6054	9.9923	1.3014	10.5502	3.9521	1.2114	1.1017	0.1207	0.0997	1.1689	2.9296	3.6809	3.849	2.2293	0.2549	0.8934	3.8053	1.3879
PANK2-AS1	2.0307	1.2178	0.4647	0.8164	0.6077	0.2878	0.3961	1.4877	0.5733	0.3865	0.4387	0.7036	0.8882	1.3948	0.2261	1.1279	0.2808	0.1531	0.898	1.5535	1.31	1.0174	2.7923	2.6144	1.102	2.2743	2.9353	2.0678	1.6042	1.1578	0.9485	3.4352	1.6323	1.3157	3.0741	1.6286	1.8494	2.031	1.3726	8.044	1.7151	0.7432	1.2813	6.1033	2.8841	0.6787	5.6734	1.6303	4.3669
AC087857.1	3.3901	0.9808	0.5852	0	0.0574	0.5436	0.0623	1.522	0	0.4693	0.8662	0.1661	0	1.3172	0	0.4793	0.2121	0	0	0	1.0722	4.3233	0.2691	2.3513	3.442	10.4078	7.2761	0.0257	0	5.4171	0.064	0	5.3728	5.0064	6.0293	2.7926	1.3181	2.9697	0	0	0	7.4396	0	0.984	0.6809	0	1.3826	4.3853	3.9304
MAST4-AS1	2.4492	5.0211	0.9965	1.3902	1.3796	2.0582	2.473	1.6653	1.2293	2.8207	3.9386	1.1981	0.7756	2.9292	1.7541	1.7605	1.9763	1.5205	1.2127	1.2859	0.4957	0.2647	0.938	0.8479	2.7904	1.5887	3.1931	0.3552	0.3035	4.0325	0.0769	0.8099	0.5294	1.1641	3.2547	1.2649	0.9507	2.0452	0.758	0.1044	0.624	1.6311	1.7237	2.9008	1.2686	1.4519	1.6619	1.2898	0.852
SOS1-IT1	1.4283	0.7809	0.9262	0.6787	1.6242	1.6599	0.9287	1.1627	0.9185	1.0875	2.6087	0.9692	0.817	0.6867	0.5302	1.1305	1.422	1.1306	1.2632	3.3805	0.9061	0.5069	0.4609	1.7732	0.8347	1.2766	1.8495	2.5357	0.7209	0.7403	0.4765	0.762	1.7877	0.9118	1.9751	1.7785	0.3313	2.4653	0.6132	2.1661	0.928	0.819	1.4352	1.2913	4.8051	0.7528	1.255	0.4691	0.6839
TRPM2-AS	0.0349	0.0551	0.0795	0.0428	0.5612	0.0443	0.0127	1.6857	0.0123	0.2869	0.775	0.0564	0.3681	1.1272	0.087	0.2496	0.0756	0.0147	0.0119	0.8033	0.1008	0.0408	4.6161	5.4615	5.3985	2.9705	9.0952	0.6753	1.0975	2.41	0.013	0.1627	3.006	0.0745	6.0172	6.3332	0.0134	4.2482	1.7345	0.3095	1.3877	0.0095	5.4783	7.0174	0.326	0.0603	2.9227	3.346	0.0656
PRRT3-AS1	1.2241	1.6464	1.261	1.2794	1.3094	0.6201	3.2717	0.8014	0.8693	0.8329	0.7448	2.3164	1.5213	3.2059	0.7038	1.0126	2.0572	2.0891	1.8682	8.8103	1.2546	1.5223	2.9879	3.3979	0.7915	6.1883	4.2165	3.4981	3.3286	1.512	1.2652	1.2147	2.4117	3.4743	2.675	5.5409	1.8045	1.6941	2.5313	0.1981	1.9268	3.1317	1.5678	2.2097	1.3982	0.7124	0.8544	1.5258	2.0583
AC021078.1	2.4369	1.5345	1.1418	0.2085	0.7603	5.4496	0.4652	0.5803	0.2472	3.4092	0.6843	0.6977	1.7096	0.5413	1.5301	1.8402	1.0841	1.4267	1.2192	0.4347	0.7203	1.5542	0.4918	0.7629	1.2813	1.0229	2.698	1.8285	0.1911	1.2336	0.5639	1.3305	0.6692	3.5432	2.2008	0.429	0.8197	1.452	1.6766	0.5399	0.6064	0.7287	2.5856	0.2787	2.1447	0.2906	2.9999	4.2181	0.9756
ZNF674-AS1	1.047	1.2126	1.4643	1.0332	1.4099	2.6116	0.8623	0.7173	0.635	1.9645	1.0418	1.0985	0.8455	0.8031	1.0364	1.3085	1.1679	1.1182	2.0383	1.652	1.2608	1.9015	1.0773	2.0326	1.7627	1.8416	1.5449	3.3855	0.7659	0.606	0.4192	0.3996	0.9939	2.2213	1.2091	1.4952	0.5158	1.385	1.8362	6.2092	1.2395	1.2688	1.9329	2.3025	3.8105	0.7537	1.6041	5.0179	1.1023
AL604028.1	3.1021	3.5658	1.9421	2.5178	2.42	1.7828	2.0934	3.3524	1.8791	2.6877	2.794	2.0756	2.5697	3.2402	1.8066	3.7431	4.0174	1.9757	1.0505	1.814	1.8034	1.6881	1.0086	5.6463	2.688	5.4508	5.0057	6.5011	3.6149	3.9587	1.7987	3.001	3.3704	2.5113	4.2289	3.4451	2.1102	3.4788	1.6689	6.2372	3.0486	5.956	3.0796	5.123	4.1741	3.8886	4.2513	5.5742	1.3586
MIR205HG	18.7972	28.5727	11.0986	0.0186	4.1077	13.3227	0.0083	9.7306	0.008	23.9717	23.7632	2.591	20.0389	10.9825	13.328	38.8766	6.7278	0	0	4.8698	5.4498	10.9629	2.3754	48.879	12.7117	20.0978	21.6631	16.246	24.4881	21.1866	12.0176	18.3583	23.6487	18.8677	13.8014	22.7579	4.8442	41.3425	54.2402	0.6272	9.7659	11.2015	18.967	32.6222	1.1463	42.387	43.8591	14.273	1.721
LINC02541	8.0988	3.7701	1.9284	0.0408	1.8133	7.6185	0.0604	3.5935	0.0233	6.0956	9.7685	0.7299	0.6879	0.932	0.9935	4.8316	1.3057	0.1261	0.0453	0.2962	0.3118	0.0543	0.4173	7.2018	2.0949	13.5309	13.0193	0.2989	2.8226	0.7129	5.0604	1.2384	7.1116	0.1984	24.1229	16.233	0.4855	7.1243	3.6469	0.0421	2.0932	5.3788	1.3552	1.19	1.1219	1.6247	9.7325	4.6847	0.1436
HCG18	1.9429	1.1996	1.2852	0.9412	1.5823	1.781	0.9974	1.5412	0.7935	1.6616	1.6589	1.2305	1.0425	1.0013	1.3698	1.2964	1.0985	1.3211	1.2671	2.0781	1.9355	1.495	0.9179	1.1708	2.0863	1.6716	1.7605	1.713	1.0433	1.2203	0.7389	1.0694	1.0848	1.6513	1.5985	1.4686	1.7858	0.898	1.3381	1.3486	1.7589	1.2046	2.1009	0.7881	2.634	1.3907	1.2726	1.9549	1.2945
AL035587.1	1.3094	1.2403	1.3297	0.9007	1.0252	0.9711	0.8011	1.9693	0.9804	0.7518	0.8145	1.1454	0.6269	3.9426	0.8032	1.4021	1.7121	0.7023	0.4857	0.3928	0.7367	0.4768	1.7035	1.4186	2.1325	1.7216	2.0633	1.4656	0.976	1.1215	2.6269	0.61	1.2975	0.859	0.5774	0.723	1.0638	0.989	0.4502	1.6326	1.0023	0.9972	2.1489	1.968	0.9603	0.7108	1.625	1.4914	1.4843
AL139288.1	1.0881	0.6513	0.4695	0.135	0.1658	0.2617	0.3001	0.714	0.2896	0.954	0.4352	0.6398	0.0621	3.361	0.2742	1.7435	0.6128	0.2088	0.0563	1.6775	0.7147	0.3084	14.0423	8.4334	2.9289	1.193	2.5578	4.6016	0.8104	4.8811	0.5544	0.2883	16.6228	8.1634	3.3328	2.9617	0.4125	1.4298	0.8433	1.1285	0.3599	2.523	1.9849	2.4815	0.1967	8.877	0.6656	23.2242	1.1478
COA6-AS1	1.2237	1.2361	3.4456	1.537	0.9321	1.2803	2.1772	1.1727	0.6351	1.7364	1.56	1.664	2.4105	5.9908	0.4047	2.898	2.369	1.1741	0.9737	3.1277	0.7703	1.9832	5.1136	5.156	2.2104	3.455	1.876	2.2954	1.9139	1.5338	1.8707	1.6213	1.9315	2.404	2.0403	7.0672	0.6423	4.2711	0.9389	11.9157	0.5059	0.836	2.5841	7.8397	4.2304	1.1211	2.316	4.3195	0.8635
TMEM44-AS1	1.9965	1.8424	1.8666	0.8049	1.3349	1.1684	1.5603	2.1603	0.8856	2.3031	1.9739	2.3968	0.9499	3.3355	0.9432	2.7599	1.4679	0.7662	0.9299	1.7189	1.6028	4.208	2.8363	3.7213	4.0069	1.6904	3.5878	1.0062	2.9738	2.0926	2.9954	3.233	3.3586	1.2697	3.5671	9.9865	7.7817	3.5524	1.733	5.2147	2.2133	1.6671	4.4731	2.8285	5.353	1.2629	4.9361	3.3106	4.7336
LINC01819	0.4647	0.5766	0.8641	0.0079	3.5333	0.6035	0.007	0.4202	0.0202	0.6258	0.7054	0.149	0	8.5976	0.1197	1.6246	0.6602	0	0.0033	31.8885	28.2572	29.626	1.0139	2.6106	4.7131	1.6119	19.1314	7.1838	9.0991	0.0725	5.2596	0.0672	14.5111	0.2582	16.9173	11.0752	18.312	2.1024	0	0.6961	11.7092	39.7347	3.8548	1.051	0.0038	3.406	1.4537	8.5965	17.3865
AL731567.1	1.6615	1.265	1.528	0.0708	0.232	4.7252	0.2521	1.6568	0.0608	1.5813	0.571	0	0.587	0.9986	0.1439	4.2528	1.7691	0.0731	0.0591	0.4943	0.3335	0.9711	1.7407	5.0505	1.4564	11.3554	4.7281	2.8829	0.5955	6.1288	0.6467	0.2018	0.6232	6.058	6.9974	1.35	1.1991	9.0681	0	1.0969	0.7976	3.831	10.2371	5.1154	1.8583	0.6977	7.5991	1.3676	1.6283
DCST1-AS1	0.428	0.9223	0.2493	0.0398	1.0107	0.247	0.1063	0.5543	0.2734	0.237	0.8131	0.3146	0.6965	1.3844	0.5662	0.9682	0.1205	0.0411	0.0166	10.5226	0.82	3.616	1.6509	1.436	1.1824	1.1967	0.8202	0.8174	1.817	0.6494	0.9087	1.8713	0.8006	0.9343	2.3153	3.7249	4.9798	4.8858	0.8558	1.8002	0.9202	2.1798	1.5021	4.2328	5.8798	1.4004	0.6873	1.9348	5.3079
AC012313.1	1.741	0.8829	1.1596	0.91	1.0823	0.6612	1.0054	1.8988	1.4716	0.6913	0.4941	1.0368	1.4462	1.2961	0.6518	1.856	1.1887	0.9879	0.4436	2.1345	0.7552	2.2704	4.7144	5.5513	1.269	2.5288	3.37	1.6469	1.0697	0.8694	0.8132	2.1417	1.8719	1.768	1.6633	0.9846	1.7699	2.1139	0.79	2.3907	2.3441	1.9312	4.2504	1.7995	5.9509	1.1387	1.7478	4.9669	1.2549
MHENCR	2.3359	2.9382	8.0457	0.5721	2.9442	3.1374	1.6356	4.4595	1.2275	1.9457	2.9862	2.8087	4.4012	27.0702	1.8675	4.9058	3.8341	1.2643	1.1763	9.1413	3.5101	7.1883	9.8516	17.1698	2.1001	10.7875	5.1175	3.1458	7.7037	3.1293	6.2294	3.608	5.2892	6.1786	20.017	14.9836	3.6887	18.7209	8.1904	40.3393	4.0919	3.7919	5.3559	48.5463	14.3504	8.4793	8.9676	19.366	3.7754
AC093673.1	11.5003	16.4532	15.9196	21.0636	15.1364	15.591	11.5016	12.7968	16.8206	36.8661	22.3104	11.4131	7.2538	25.3929	9.7982	13.6635	19.7601	20.4725	23.1391	19.4935	19.9707	10.7895	43.1648	18.3855	6.9225	10.239	8.7396	11.8508	33.2989	6.1604	17.6136	21.4364	9.9976	7.3214	9.5754	18.4922	64.4524	12.2171	16.335	2.2523	14.1865	10.3185	7.0403	24.1453	8.2437	19.9678	8.9053	12.44	23.125
AL354892.2	2.4206	1.2542	2.1473	1.3807	1.729	1.6377	1.7338	1.4471	1.4639	1.0877	2.4003	1.54	1.3458	1.5264	0.7011	3.6411	1.4135	1.2564	0.7455	2.0896	0.7646	3.9893	11.0377	2.6566	3.2466	2.1058	6.9594	2.5606	2.0481	2.4764	0.8897	2.3712	2.1434	4.3617	2.7171	2.8609	1.6038	7.0978	2.3952	11.6193	1.3956	3.5786	2.6484	3.3123	3.4322	1.7139	3.5047	1.8922	1.9786
LINC00665	2.2094	1.4215	0.3631	0.5784	1.6652	1.5919	0.536	1.6222	0.6442	1.1909	2.654	0.8225	0.1337	1.3549	0.9207	3.7611	0.8773	0.4495	0.4748	3.5111	1.8091	3.6199	3.3564	4.5101	4.5041	2.5078	0.3436	3.0591	2.019	6.2949	2.0407	1.0842	0.1268	0.1248	3.587	4.0311	2.0692	6.9507	1.5934	1.1446	2.9138	4.0857	5.6175	5.1294	11.2468	2.1421	1.7943	0.4065	5.2714
SNHG15	2.4156	4.7357	7.6024	1.77	3.912	10.6912	1.6926	2.8501	1.4977	3.4002	4.2284	2.836	4.605	14.8901	6.5404	5.8088	3.0055	2.8109	4.857	8.2074	5.6809	6.9148	6.8458	5.7216	10.5246	7.8149	5.8947	6.9453	10.5468	4.1834	11.249	4.3193	3.7488	7.2396	6.6121	7.0487	5.6804	8.6481	12.1197	9.6903	3.3235	3.5059	5.4616	19.7605	6.131	11.1931	5.3785	8.0255	7.4481
SNHG7	3.8026	3.0292	4.0042	3.1922	4.0053	4.9824	4.5774	2.2357	2.8603	2.2704	0.4207	5.4193	4.3493	9.4765	1.7909	10.653	5.5449	1.5736	3.2807	3.464	3.6853	4.9115	8.2417	3.839	1.7732	8.9359	1.8361	3.0641	1.8161	13.8609	5.9562	2.8973	5.4748	8.4858	15.9645	6.1173	5.3645	5.1749	6.2819	21.7422	3.4498	2.828	4.4927	26.2449	6.0818	4.2742	2.6567	5.9378	7.5857
AC016876.1	2.4799	3.056	2.6073	1.9212	2.0779	2.704	2.1941	1.4263	3.3996	2.8764	3.696	3.1481	2.0742	4.5243	2.457	3.3161	2.5485	1.6144	1.8208	14.025	1.228	6.2991	3.8607	4.5155	1.7878	2.0266	0.938	2.1476	3.6171	1.6145	2.4466	2.4489	4.6796	4.4519	1.568	5.9715	3.5907	3.8524	2.3948	21.8426	2.1081	3.4043	1.3648	13.0821	14.7581	3.6203	3.8015	3.5364	2.6166
HOTAIRM1	3.5062	4.2761	8.0526	0.2188	0.2866	9.2986	0.3114	7.4556	0.1314	4.5253	1.8928	0.5704	0.2618	4.708	0.5888	23.657	1.6887	0.3836	0.2282	0.1813	2.7161	3.9863	4.4853	8.0739	3.4483	7.0781	5.9488	0.762	0.8933	2.3581	1.8974	3.3496	3.4094	0.8099	20.3026	2.6279	1.1212	6.4893	1.4436	0.6775	1.8798	1.782	2.8257	1.0093	0.5845	3.4166	8.3891	6.8593	0.6738
LINC01137	1.9122	1.3603	1.3351	0.9107	1.4647	0.9754	0.6847	1.7144	0.7351	1.2583	1.9866	1.1392	1.517	2.8321	1.1121	2.2078	1.5669	0.6485	0.5699	3.0542	3.0746	2.0125	1.0405	4.3645	2.5631	1.2266	2.0009	0.5207	3.2677	1.6836	3.2462	1.4359	5.082	0.7066	1.8135	2.4353	3.5987	1.4834	2.3573	0.47	3.4176	2.3885	2.5994	5.1826	0.4476	30.1919	2.3659	2.3309	1.9336
LINC01503	3.6775	3.7101	2.3524	0.3437	2.6477	3.7701	0.2558	1.4296	0.572	4.7232	6.5549	0.9865	2.822	6.3477	1.3287	6.151	1.6773	0.4485	0.3044	3.6861	1.007	1.5946	0.1777	10.7781	4.0699	9.4784	3.7972	8.5119	5.8037	0.4875	5.2829	4.1608	8.5333	1.9385	1.883	1.6729	0.3562	2.4893	4.2391	0.2824	2.3692	2.7536	6.5661	3.9817	1.0052	8.6843	2.8713	4.7066	4.9721
AC074117.1	1.7857	1.4119	0.8877	0.5276	0.7854	1.4954	0.7082	1.3834	0.4199	0.9421	1.1598	0.5154	1.3335	1.289	0.4774	2.194	1.1033	0.3957	0.1681	1.6147	1.2248	1.03	4.6108	3.355	1.4133	2.5833	3.6516	2.6832	0.9331	1.8094	1.1647	1.0929	2.1278	1.4105	2.5903	2.886	1.2944	5.4195	1.4912	3.6003	1.1766	1.6971	8.0593	4.964	2.4416	1.1741	2.9213	4.5847	1.7991
AL513165.1	4.3161	2.0222	5.5158	7.9281	2.5037	3.6012	6.3465	5.9909	4.8602	4.2974	2.982	5.9055	3.4406	12.9836	4.601	6.4543	5.1419	8.8771	9.6867	12.4459	2.732	2.5874	4.174	2.7546	9.8305	8.0754	2.6128	2.9893	3.944	1.044	1.6542	3.9517	1.8503	2.1258	2.1651	2.2236	1.9169	3.7991	4.642	10.5914	2.7514	1.9658	4.7068	4.2402	4.566	3.6646	2.5134	1.5077	6.6636
AC006026.3	4.4733	1.1045	0.637	0.6867	2.6237	2.4852	0.2036	7.7742	0.1964	4.9385	2.8288	0.7233	0	1.0754	0.4649	8.0003	1.3856	0.2361	0.0955	0.6987	0.2693	1.0458	5.6237	0.3839	1.5685	1.4837	2.8288	1.5943	0	1.623	0	1.1409	3.1641	1.4321	2.3701	11.4989	0.2152	1.8184	0.3432	6.2372	0.1356	1.9864	2.0488	2.1424	1.223	0.161	1.6932	1.8283	2.1042
AC092171.3	1.1039	1.4002	0.67	0.1235	0.4044	0.3639	0.1867	2.413	0.2013	1.3136	1.3401	0.3707	0.3978	0.5221	0.1944	2.8708	0.4017	0.1655	0.1133	0.6299	0.3487	0.0212	0.0284	2.2574	1.6357	1.717	1.9125	0.6337	0.4151	0.9455	0.4057	1.011	1.8542	0.3412	2.2717	1.704	0.476	2.1144	0.722	0.4359	1.8802	2.2337	2.8498	1.5931	1.4033	1.4417	1.8876	1.9806	0.42
LNCTAM34A	1.1951	1.6378	0.7233	0.1376	0.6133	1.2093	0.1496	0.4512	0.1181	1.2511	2.0783	0.3865	0.38	1.6951	0.427	1.9283	0.5437	0.205	0.0702	0.3867	0.4407	0.3318	0.446	0.8975	1.6936	2.0089	2.305	1.3787	0.4773	1.5068	0.6699	0.4463	0.6244	3.6826	2.2771	3.0545	0.115	1.9433	0.0917	0.1231	0.2627	1.2349	1.691	2.0442	1.9753	0.9356	0.6408	3.5514	0.1405
MAPKAPK5-AS1	4.1776	4.2268	4.9404	3.0553	4.115	2.7414	3.3946	4.7667	2.4969	2.8316	4.219	4.0449	3.5516	11.6696	1.885	6.9961	4.45	2.3228	1.7184	4.3788	4.5337	2.811	7.5737	11.6398	6.1688	8.4917	10.7218	14.9002	6.6988	6.7062	7.4625	5.2123	9.6641	4.3602	7.2175	8.0503	2.9121	5.7344	4.8106	11.2688	4.1458	7.2744	9.9336	10.5823	6.716	6.4545	11.3644	7.2322	3.4605
C2CD4D-AS1	4.077	4.8696	2.1602	0	3.2837	5.9698	0.3452	4.5022	0.4441	2.8876	3.1283	1.3287	3.692	1.3372	1.1168	5.6033	1.0279	0.3336	0.1889	5.9237	1.0656	17.6597	1.49	9.928	2.6596	4.8791	2.3983	7.3748	1.7865	1.7888	3.7201	10.9625	2.8045	2.226	1.3911	3.4738	7.2382	4.6252	5.8199	0.6009	6.7075	21.8077	3.1432	1.0379	1.4767	6.4156	3.6685	4.1765	3.122
ELF3-AS1	0.8471	1.2451	0.3926	0.0353	0.5582	1.1076	0.0627	1.8326	0.0303	0.6209	1.2412	0.2136	0.6601	0.3203	0.7282	0.9155	0.6449	0	0.0074	0.0948	0.332	1.4703	0.6137	1.5576	1.6714	1.6105	1.6029	1.8465	0.2117	1.692	0.1019	0.5022	2.0644	1.4832	0.543	1.422	0.3454	3.6421	0.4025	0.9427	0.3065	1.0751	2.0555	1.0845	1.0078	0.4093	2.1811	1.8348	1.6291
AL139289.1	0.5081	0.4301	0.5512	0.3466	0.2433	0.576	0.2643	1.1029	0.255	0.921	0.6918	0.4695	0.6382	0.9771	0.4778	0.9406	0.4122	0.2553	0.0826	3.6061	0.3787	1.4989	1.6348	0.8306	0.8483	2.1593	1.0608	1.779	4.8758	1.3343	0.8136	0.7757	1.7113	0.6196	3.037	4.432	3.1197	2.5789	0.8415	2.852	3.1981	0.5289	1.0764	5.5948	3.3914	7.6977	1.5262	0.791	3.1866
GAS5	25.1999	24.8212	37.0229	13.6687	17.4232	33.9874	16.1441	14.476	9.4685	31.75	35.3353	30.0942	36.3104	43.5683	18.0285	61.1748	26.6545	13.0159	19.0032	11.3873	10.6389	17.061	32.7035	20.9767	25.0061	22.2193	26.3886	29.1622	17.7524	33.1792	34.7041	18.1323	24.61	37.2648	45.1692	23.0616	35.8118	36.0118	37.5793	46.4028	13.2219	10.1177	25.0245	78.9079	28.0442	30.8452	27.9778	32.6127	48.9854
SLC25A25-AS1	1.9242	1.7819	1.0476	0.4814	0.6793	2.4467	0.4009	1.0123	0.1934	1.5013	0.6687	0.4936	0.6506	1.4774	0.723	2.2182	1.554	0.3803	0.2393	0.7504	0.5333	0.4914	3.3503	0.9407	2.5502	2.2755	3.304	1.0946	0.3628	2.2951	0.36	0.6273	1.1875	0.51	5.6621	1.5319	0.6718	2.4051	0.6374	2.6199	0.5553	0.6496	0.8841	1.9551	3.2738	0.6016	1.3197	6.6577	3.0604
AL360181.2	1.916	0.7317	0.9822	0.366	0.3853	2.3925	0.7906	0.4658	0.4039	1.3226	0.1686	1.074	0.7701	0.1474	0.5045	2.2248	1.1078	0.2696	0.5235	0.342	1.0767	3.5835	0.7628	1.7541	1.0152	0.9551	1.7663	2.971	0.1256	0.8898	0.5728	0.8935	1.4784	1.9901	3.7066	0.5435	3.0974	1.6154	1.0454	0.68	1.2702	0.8377	4.1453	1.4332	0.8127	0.8459	2.4496	2.297	0.8893
MCF2L-AS1	2.583	1.8856	1.2154	0	1.0539	1.533	0.0409	5.1193	0	1.2313	2.4208	0.4721	0.5501	2.5918	0.4435	5.9731	1.5653	0.0474	0.0575	0	0.027	1.0765	6.671	6.5929	0.0525	5.0386	4.4315	0.1854	0.2208	5.0851	0.042	0.0655	1.9353	5.1772	1.3182	5.7073	0	4.9913	0	3.2741	0.109	0.0307	3.9092	6.4542	15.0278	0	4.5908	8.0476	0.803
LINC01278	3.2784	1.4951	1.3136	6.097	2.2165	1.4786	5.388	1.1209	5.344	1.7043	0.7485	3.9284	2.0192	0.7566	0.6815	2.0623	3.3108	4.9324	2.9907	1.8646	1.4199	2.4818	0.8723	2.7692	1.8604	2.157	2.4478	1.7405	1.5115	1.5455	1.3476	0.6953	1.5658	2.5527	2.6852	1.8772	0.9889	1.7953	0.9194	0.9673	1.1599	1.262	2.1895	1.1741	3.7785	0.9993	1.7601	4.9808	2.3005
AC073046.1	2.5423	0.891	0.5255	0.4196	1.1682	1.9526	0	0.7477	0.2161	2.5601	1.4431	0.1989	1.2361	0.8675	2.0457	1.2116	0.4445	0.4328	0.2101	3.7696	0.6913	0.2876	0.3866	0.6335	0.7668	4.6982	3.5266	8.8915	0.907	0.6546	0.3831	1.0159	3.4805	1.3565	7.086	6.7363	0.3551	9.2606	0.5034	0.2079	1.5913	4.3702	1.6634	7.4065	4.0358	0.2952	0.7243	2.9049	2.006
AC105942.1	2.9671	1.4747	3.2933	7.7246	3.4923	2.0372	8.5594	1.7885	6.6966	2.4574	1.4744	6.154	1.2689	1.5519	0.8585	2.8457	6.3959	6.0753	5.8107	0.465	2.5707	4.8054	2.0967	4.4061	1.2624	1.0651	0.5464	0.5387	3.7633	1.8073	0.5935	1.4723	1.961	0.8882	5.1272	1.8848	1.8525	1.4005	0.13	2.5771	2.4503	2.8735	0.1663	1.0607	4.2257	1.2897	6.1725	0.5453	4.226
LINC01871	3.1589	3.25	23.5222	0.1347	7.389	7.9391	0.3594	8.2499	0.1156	5.3113	6.8759	1.7027	4.9599	26.7061	3.2148	1.9446	5.9115	0.1389	0.3372	1.1748	4.2794	0.3847	0.2068	2.2594	0.7692	0.5556	0	0.5432	13.5864	1.5282	5.5331	1.4387	0.0846	1.9664	0.5364	3.4223	3.3564	1.0701	1.8851	0.4171	0.4789	0.8093	0.0861	0.2702	0.2617	13.075	1.8267	2.6001	0.6191
ASH1L-AS1	1.0846	1.6984	1.7517	0.6227	1.197	1.3018	0.6983	0.9798	0.488	1.7322	1.0911	1.0267	0.8474	3.0273	0.5224	1.4811	0.9628	0.335	0.6777	5.5605	1.1628	1.6236	2.9101	2.1116	1.546	0.8455	0.9368	1.4788	0.8452	0.4799	1.384	2.5061	1.1057	1.0869	1.9192	1.0474	0.9928	1.649	1.9486	5.8516	0.8021	1.464	2.8907	2.2444	1.9594	2.0567	2.0361	1.8922	1.2569
TMEM147-AS1	1.1509	0.8895	0.6852	0.2662	0.5176	1.0115	0.4616	0.7818	0.177	0.7277	1.0369	0.6046	0.6983	1.2318	0.2805	1.8556	0.5992	0.247	0.2526	1.2419	0.8456	1.0299	2.3706	4.2022	0.8435	1.1253	2.4671	0.5684	0.4714	1.8071	0.2976	0.8244	0.9365	1.4675	5.7612	1.8213	0.7102	3.9002	0.3758	2.0151	0.9423	1.1816	3.3567	3.679	7.8055	0.3744	2.3545	8.2204	0.6025
SLC12A9-AS1	1.3002	1.0701	1.296	0.2661	0.4358	0.9631	0.0789	0.7902	0.2284	0.9239	1.3822	0.3504	0.4899	2.7506	0.4504	1.8872	0.2014	0.0915	0.111	2.8624	0.8872	1.6718	7.8322	1.1903	0.5065	0.9409	1.6809	2.4063	1.8107	0.3774	0	1.3896	1.059	0.925	4.3805	6.3002	0.3753	2.5056	1.1528	0.3296	1.9972	0.5329	1.8715	10.6152	2.499	1.6222	0.6562	1.7122	2.3648
ZNF503-AS2	0.9219	0.5897	0.5714	0.3031	0.6964	0.2805	0.1391	4.9373	0.579	0.5601	0.9981	0.502	0.927	0.4134	0.3376	1.664	0.6806	0.2218	0.1468	0.6352	0.5752	2.8756	0.4654	2.263	0.2791	0.4609	5.2357	4.0498	0.9039	0.5268	0.705	1.5315	2.9609	0.7187	0.9734	1.575	1.0434	1.1564	0.4007	3.3906	0.6314	3.6549	1.5939	1.4445	0.7408	0.9903	3.0133	1.5683	0.5977
GS1-124K5.4	1.0264	0.5257	1.209	0.4669	1.6776	0.3017	0.7151	1.6896	0.3784	0.6754	1.087	0.8606	0.4298	1.0723	0.3293	0.8868	0.8635	0.4547	0.541	3.2234	0.885	2.5182	3.2858	3.3281	0.2962	0.7947	1.0471	2.1678	1.8998	0.2759	0.6866	3.4351	0.7659	1.4334	1.6527	1.8871	0.317	2.4039	0.2852	3.6783	0.6147	0.5541	1.7246	4.3176	6.425	1.1493	1.0872	1.8127	0.3577
FOXD2-AS1	0.2295	0.5414	0.8078	0.1044	0.6409	0.2327	0.1508	3.2324	0.4591	0.3494	0.5818	0.5462	0.7566	1.2994	0.2915	0.1784	0.4738	0.148	0.0871	3.1857	1.0438	1.8478	3.3955	2.1007	1.0578	0.3306	0.7416	0.6456	1.7858	1.7761	1.5481	1.3469	0.8279	1.2651	0.665	0.2109	6.7958	1.7389	1.7214	7.0855	1.546	1.7505	3.2696	1.5176	1.8186	2.1748	1.0133	2.1969	1.703
LINC01637	3.0628	2.5632	1.4982	0.9571	1.3321	1.4474	0.979	1.8651	0.7803	1.8513	4.4998	0.5671	1.3656	0.9892	0.5103	6.5812	1.1949	0.7403	0.4592	2.045	1.0699	1.2845	2.6454	5.5785	1.4209	20.3026	2.7599	11.5954	2.2985	2.1377	1.1357	1.6015	1.5635	3.4181	4.0021	5.4159	0.7874	5.4914	0.5023	0.1185	1.2476	2.332	1.8051	4.127	7.3217	1.0771	2.4779	8.2497	2.6395
LINC00857	1.4214	1.7501	0.6081	0.9393	1.1215	1.4872	0.3365	1.6925	1.3996	0.8929	0.8202	0.8039	0.3843	1.0052	0.6956	1.1399	1.2142	0.7803	0.4626	0.9387	2.5943	1.6392	1.202	2.2429	3.3672	0.3075	0.7201	0.6361	1.2532	0.6198	1.5838	5.6107	2.5739	0.8162	1.6937	1.6949	3.1648	1.6007	0.7434	0.0162	2.1876	2.0815	0.0334	0.1134	1.2927	1.404	2.5251	0.7728	3.6818
AP000251.1	0.5253	0.442	0.471	0	1.4671	0.2162	0	0.9534	0.0342	0.3555	1.2196	0.0944	0.1466	4.2281	0.2831	1.2102	0.0603	0	0	11.2866	0.1171	2.3197	3.363	1.2022	2.6831	2.2526	6.0366	1.5619	1.5301	1.2706	0.6543	4.3665	3.2026	0.6021	7.7071	6.6681	0.2247	6.5378	0.5573	7.5461	0.6606	2.9241	2.8005	5.3509	4.5646	0.5042	1.1291	1.3252	3.1847
AC022034.1	7.4467	7.6845	2.5958	7.036	3.9378	1.204	3.191	1.7578	7.3599	1.7826	2.8507	3.4493	2.0055	0.7845	0.594	6.1953	5.008	3.794	3.2203	0.6087	0.4119	0.1043	0.0434	2.3669	2.1703	8.8174	10.1214	2.6765	1.2584	0.8695	0.6153	1.9476	4.1696	0.8525	5.102	5.2782	0.1758	1.4088	0.163	0.6006	4.6044	2.5111	0.6061	0.7094	0.2746	2.2207	3.9512	1.757	0.054
DGUOK-AS1	1.6869	1.4129	1.0762	0.0552	0.8594	2.1421	0.1228	1.7533	0.1659	2.3427	3.1613	0.24	1.4748	3.8413	2.0198	1.5741	0.5852	0.057	0.1152	7.2029	1.7551	0.9623	3.2236	3.1505	1.388	3.8249	3.4364	3.1795	0.6302	1.2339	0.8573	1.4161	2.6381	0.8929	4.6422	4.0353	0.961	8.1681	1.1321	0.8211	0.9165	2.6737	2.8256	3.6379	2.6833	1.7486	2.6222	2.721	3.0217
LINC01410	0.8688	0.6053	0.348	0.0476	0.338	0.4618	0.0706	0.862	0.0545	0.6792	1.075	0.1756	0.3581	0.6565	0.133	1.5382	0.2643	0.0655	0.0166	0.7339	1.1443	0.5804	1.1764	1.4847	1.0608	4.0091	6.083	0.2677	0.5338	0.3096	0.6305	1.1362	0.9478	0.2318	2.2132	4.8271	1.7094	4.8774	0.7063	1.1062	1.2654	0.7632	4.4616	2.8926	1.3535	0.3797	1.5366	2.5787	0.1752
BX470102.1	12.7092	10.887	8.1055	0.1849	1.7159	21.3688	0.2193	6.1779	0.1058	32.2399	17.1241	0.8766	0.6809	14.7121	2.285	4.1685	6.5766	0.1907	0.7715	3.1181	4.3882	4.7528	10.5541	2.7399	6.0543	4.8673	5.0279	1.1524	1.4063	6.1629	0.7315	0.3072	2.4788	17.7085	35.5468	6.5849	3.7675	20.6767	0.493	0.1527	0.694	3.7035	5.3205	8.036	9.611	13.6579	2.5079	12.9654	2.8334
KMT2E-AS1	2.2815	3.1762	3.7748	1.5121	2.1119	2.5177	1.8987	2.4762	1.2596	3.7719	3.1065	2.7054	2.3335	18.178	2.0099	3.7509	3.7016	2.2015	2.8017	5.7597	2.7735	3.7846	9.4241	7.9444	2.3871	5.9225	4.7267	8.3797	4.3255	3.6264	7.7944	5.795	5.0857	4.6374	8.9619	8.9367	3.4081	19.6284	4.3568	32.9126	2.4506	1.9001	5.2602	31.4564	16.2874	5.9748	5.3732	9.5909	5.6419
AL139287.1	8.4102	9.7798	6.1356	3.7311	3.7491	12.4949	3.2432	4.4382	2.62	6.6873	9.5229	4.4215	4.2933	5.8963	5.2533	12.3064	6.2238	2.6235	2.5472	4.3633	3.6918	5.6179	9.3102	6.6139	6.0043	20.4368	9.3619	7.5848	2.851	9.6805	4.2573	4.8304	12.148	10.3013	19.2493	6.9041	13.2758	17.1412	3.6027	11.4483	6.4312	10.1896	16.5358	20.3521	4.3659	2.8034	14.1135	8.9179	6.9379
PRR34-AS1	0.4975	0.3613	0.8334	0.8086	0.9317	0.3251	1.1986	1.5173	0.7711	0.6016	0.8207	0.9937	1.6816	2.5044	0.8668	0.8874	0.9064	0.4941	0.6247	4.5967	2.9952	0.9407	2.8281	1.2558	0.9576	0.3529	0.4194	1.8443	3.7038	0.5309	4.5925	1.5993	1.2231	1.7643	1.7174	1.2796	1.1967	1.8769	4.3258	2.7819	1.4195	0.5998	1.3594	0.7408	1.1637	2.4645	1.5507	0.0997	1.0874
SNHG3	2.2885	3.5894	6.4062	2.0337	3.2319	10.5934	1.8801	1.2973	1.1545	2.347	1.6521	2.2013	7.3559	9.2389	4.1715	3.3765	2.8596	1.123	3.8148	39.7157	5.4409	9.1962	23.4466	7.3194	4.8922	8.7803	4.9806	15.9819	3.0574	8.3855	6.3295	3.1471	4.075	7.5685	11.033	11.2673	4.8975	5.5906	9.2247	10.8842	5.1949	6.4035	7.1515	50.9811	3.2941	5.2321	4.0966	20.2039	6.2345
AL591895.1	15.7621	12.3455	14.3964	9.97	7.7008	14.0781	5.3542	15.0303	3.7941	18.6138	15.2629	7.9509	2.7707	21.7415	4.203	31.3741	12.4547	5.82	5.2975	6.7265	5.5891	4.8884	14.1542	22.7182	8.0564	20.4514	17.1261	21.3084	6.4377	17.7403	4.3788	9.6442	11.0515	15.4965	10.6381	9.233	5.1296	27.9797	4.2781	7.6307	2.6751	7.1581	15.5752	19.6819	2.2843	15.5474	23.4239	16.5905	5.7068
MNX1-AS1	0.1075	0.0759	0.1969	0	1.4674	0.0732	0	0.035	0	0.3509	0.3717	0	0.2026	4.1658	0	0	0.0476	0	0	0.6444	1.2579	2.9271	8.1839	5.9596	2.9087	2.7236	1.0621	0.1037	1.4725	1.1816	0	0.4254	0.0593	0.623	5.7602	0.3813	0	3.0253	0	5.4328	0.6148	1.1545	1.4675	13.1801	6.781	5.6618	1.7832	0.4395	1.691
GATA2-AS1	6.9693	6.6171	3.4413	0.1465	3.2657	2.5166	0.4209	6.8194	0.967	2.037	3.899	0.8546	1.2343	1.2705	0.9669	7.9106	2.3019	0.1278	0.3902	3.7587	1.9224	16.2231	5.3982	2.3152	5.855	7.1175	27.0514	6.0511	2.2595	5.0972	0.936	2.2705	13.9115	12.5129	3.4821	7.7099	3.0831	2.7451	0.321	0.0907	2.3233	5.7467	6.995	2.1393	15.3021	2.4014	4.3757	17.0619	15.5735
AC147067.1	1.2429	1.4186	2.3992	0.2261	1.62	0.6576	0.5531	2.0145	0.7278	0.9253	2.2782	1.3399	0.4163	4.9933	0.6603	2.7061	2.5238	0.9911	0.566	0.6656	1.7628	1.13	4.3838	1.4223	0.8393	3.4644	0.2329	0.3109	5.159	0.922	1.7029	0.4428	1.3143	0.4716	1.8912	2.7747	1.1163	7.8345	0.4238	0.4901	1.1389	1.5096	1.1927	2.1921	0.2746	1.2327	1.5333	1.0536	0.6496
WNT5A-AS1	16.3117	3.5381	0.7743	0	5.5742	1.8784	0.0582	11.4088	0.1124	2.143	1.2311	0.9826	10.3048	2.8911	1.5956	4.7751	0.7925	0.135	0	0.0571	1.0014	0.6356	0.3016	2.0863	0.0748	0.54	2.6428	0.48	0.4716	1.114	0.239	0	0.7404	1.3994	5.0056	0.8316	0.5232	3.4094	0.0654	0.0405	3.0255	0.437	1.4231	1.7069	3.4659	0.3223	1.937	0	0.1505
NEAT1	39.8389	28.0393	21.7472	6.1217	5.211	64.8619	8.8375	10.4721	3.429	44.2981	13.0269	13.1493	30.4011	26.3969	15.1639	28.8971	30.7099	24.8067	20.6809	5.7665	6.124	25.7319	15.9637	14.3339	20.2499	13.6699	64.2776	10.7873	7.2834	34.1393	13.663	11.8279	8.7742	27.5007	76.3028	7.6974	12.8257	29.4146	55.0179	1.2029	8.4658	4.9255	57.9045	10.5074	25.9474	21.0747	61.2498	82.9145	11.9062
SCAMP1-AS1	1.2086	1.0555	1.3316	0.7031	1.0447	0.5553	0.9612	0.9714	0.7822	0.465	0.5632	1.3423	0.9768	1.7128	0.2578	2.0627	1.0049	0.5304	0.4346	1.2036	0.7737	0.7362	1.8094	1.687	1.4944	1.0741	1.6144	1.2911	0.8599	1.5187	0.7547	0.8297	1.3907	1.266	3.1578	1.9923	1.0988	1.155	1.0673	2.1206	1.0337	1.0256	3.0508	2.6113	2.9059	2.0422	1.6453	3.3581	0.8678
FAM111A-DT	1.9107	1.3711	0.9636	0.4277	1.3424	0.4107	0.3986	2.1037	0.5856	0.8789	1.0069	0.8609	0.7031	1.1675	0.4085	1.7024	1.1174	0.3886	0.3357	0.4574	1.1564	1.2913	1.5248	2.2634	2.6635	0.8642	2.5256	1.1909	1.3329	1.5237	1.3108	2.4801	0.8639	1.646	2.0847	1.2055	1.0629	1.4294	1.8732	1.7344	1.237	2.2436	1.8883	1.0349	6.9204	0.8883	3.051	2.5352	1.9005
RAD51-AS1	3.9242	2.6605	2.6487	0.8821	0.8268	2.0434	1.6518	1.9776	0.6077	3.0828	1.2598	1.8431	1.0257	3.0756	0.6307	3.4925	2.3362	0.802	0.8959	0.7592	1.2224	0.6497	2.1655	3.8062	1.4847	4.3089	4.6668	1.4935	0.8641	3.2838	0.5404	1.1323	2.0712	2.1362	6.2866	3.4249	1.1078	4.3135	1.8739	3.0047	1.121	0.7439	3.9331	3.1738	2.988	1.2736	7.527	9.1396	1.1897
SNHG6	15.2096	18.1003	54.3837	31.7344	23.8977	17.995	27.4559	23.1939	20.8382	22.1843	28.0671	33.0134	31.4359	51.425	15.3948	24.9105	35.6113	23.9298	31.9331	18.1763	62.6215	27.7039	64.7118	23.9069	36.8721	14.1369	34.5586	30.1945	31.6131	20.7337	71.9771	22.6526	29.0931	30.149	6.3139	50.3055	36.2938	67.3088	42.8359	85.2124	23.1424	18.9071	24.1494	113.1162	90.1771	29.0792	41.1307	23.8134	65.9841
AC016065.1	1.0847	1.3405	0.8227	0.5578	1.3427	0.77	0.6847	1.0125	0.383	1.1288	1.4626	0.7756	1.0064	2.3691	0.4702	2.1192	0.9792	0.3221	0.2188	1.3573	1.1683	1.9497	3.8031	2.7975	1.9876	1.4134	2.7299	3.1081	2.572	1.0204	1.8941	1.2551	1.1356	7.2707	2.0171	2.3062	0.9284	3.3285	0.9089	6.1006	1.3551	1.9587	2.4394	2.8938	3.9828	2.4091	3.2184	3.6014	0.6564
MIR210HG	1.7708	3.2801	1.0596	0.3244	0.3926	1.9139	0.5394	3.1095	0.7383	1.364	1.6671	0.9247	6.1924	1.6962	3.4159	4.2433	0.9497	0.4072	0.1706	0.7318	1.145	16.004	3.0317	8.5393	3.2373	1.2548	5.124	1.6285	2.3369	0.97	6.5267	10.363	4.4482	0.6912	5.8634	4.0716	7.28	10.1206	8.4938	4.9869	1.7631	2.0806	4.4902	7.5708	11.2475	0.8531	1.3214	12.522	6.8128
ZBED5-AS1	1.7491	1.6039	2.1242	0.8114	1.6083	1.3688	1.1331	1.2681	1.3316	1.7633	2.241	1.1695	0.6421	2.7754	0.8818	2.4606	1.8902	0.7707	0.6146	1.3594	2.5291	2.3698	2.7104	4.2618	3.5195	0.8681	1.3428	1.7402	1.7263	0.7267	3.4433	2.8228	2.0571	2.3415	2.2335	2.7247	2.2151	3.7066	0.5158	3.1647	1.8597	1.5204	3.067	2.0603	1.9532	1.602	2.606	3.7425	1.2857
GPRC5D-AS1	1.2438	1.1361	0.4461	0.268	0.9168	0.9352	0.681	1.231	0.3039	0.769	1.4451	0.5217	1.392	1.268	0.8942	2.1816	1.0139	0.1678	0.2036	0.4799	1.0023	1.5797	1.9546	2.5685	1.5521	2.786	3.8086	0.9999	1.8962	2.5788	3.2063	1.1176	1.0163	0.9581	1.5551	1.9122	1.6694	0.3633	0.8371	1.2447	0.1134	0.9903	2.6006	1.1709	1.7805	1.1781	2.9263	1.7136	0.1232
OIP5-AS1	10.5115	7.609	5.8149	9.8353	7.5281	3.0065	10.6709	9.9285	9.1793	5.4169	5.4347	10.0066	6.9592	3.9704	5.4284	8.0187	9.6582	10.7051	6.7304	3.8192	3.6226	4.0389	5.6854	4.5207	3.7638	6.9735	7.001	9.4075	3.3433	7.6479	4.4065	10.5453	7.4992	9.9354	5.3138	6.0655	4.975	7.1178	4.4357	9.0038	5.5965	6.2882	9.7824	3.2721	21.5503	2.914	7.5817	8.166	2.7187
NRAV	2.5973	1.8167	1.0137	2.8353	2.2053	0.8307	1.5061	1.9163	2.7984	1.3008	1.0622	1.3751	2.7623	1.6651	2.1036	2.0167	2.0619	1.9575	1.2946	2.5346	3.0072	4.0033	2.4067	3.4413	3.0582	2.585	2.1868	4.3827	2.0144	1.7368	3.3502	2.7647	2.791	3.0838	2.434	2.8105	4.9321	4.213	2.1061	3.0728	3.7986	2.8812	3.122	3.5488	6.0404	4.2933	3.6121	2.055	2.2119
NNT-AS1	2.433	1.2207	1.3624	3.1762	2.332	0.5995	3.3918	2.1702	2.9029	1.1432	1.4424	2.7092	0.8323	0.9772	0.4092	2.2639	2.3821	2.4543	1.3935	1.5056	1.7722	3.4675	1.2229	2.7659	3.5044	2.5507	5.8861	3.3762	0.855	1.6875	0.8467	3.6493	1.978	3.7199	0.459	2.513	4.9159	2.7913	1.0139	7.5577	1.5489	1.5293	2.8963	0.5575	5.6864	0.9589	5.1056	2.0081	0.7278
TRIM52-AS1	3.54	5.0043	11.2504	6.8354	5.9642	4.9527	6.9657	4.4692	4.6597	4.4316	8.6365	6.8505	2.8405	9.8912	2.6479	5.7725	5.6302	4.572	5.7687	4.7095	3.8262	3.0562	3.1789	6.7645	3.591	4.0163	5.0203	3.5796	6.66	4.5421	8.4323	2.6978	2.3315	6.7713	3.8111	3.7779	2.7546	2.1894	6.4816	20.0411	3.622	3.5853	8.3284	11.5028	8.6323	2.6925	3.732	4.5497	5.8888
AC008610.1	0.9359	0.5225	1.7384	0.0833	0.0682	0.1938	1.0371	0.7884	0.6433	0.1239	0.537	1.1186	0.7667	6.7304	0.3806	2.1517	0.5672	0.6871	0.3127	2.4697	0.637	2.8541	0.7674	2.5146	0.5707	2.6993	2.2645	0.3969	2.3002	1.004	2.5849	0.2372	0.471	1.0422	2.3882	0.8657	0.8615	2.6467	1.4987	7.2728	0.5428	0.2224	3.834	6.9601	5.5827	1.1131	1.7456	7.0405	1.9524
USP46-DT	2.884	1.4167	1.3907	3.1545	1.7644	0.6782	2.4169	1.0956	2.2249	1.4871	0.6377	1.8506	1.9838	1.1152	0.9516	3.0376	1.3707	2.7379	1.7982	0.7627	0.9004	1.8373	1.4388	2.6194	0.9274	1.3251	2.1873	1.1335	1.1626	1.5945	1.283	3.4916	1.1971	0.8142	1.9155	1.8215	1.9676	1.985	0.8586	1.6054	2.8869	2.085	3.6543	0.7308	2.2452	1.7136	4.5437	0.9979	0.9906
AL691482.3	6.8213	4.1608	2.2842	0	0.7603	7.7413	0	0.9786	0	2.6893	1.3365	0.2096	1.5264	2.2748	2.1892	5.5184	1.1041	0	0	0.0578	0.1561	0.947	2.1133	4.0607	5.719	0.7426	0.8743	2.5773	0.2389	15.8019	0.1514	0.8501	4.2508	5.8269	13.0751	2.949	0.0624	31.9374	0.6796	0.5134	0.0393	3.2101	6.5729	3.2813	4.027	1.8661	7.2367	6.4676	0.625
CASC9	0.8753	1.4866	1.8466	0.0379	0.8537	0.9851	0	6.2861	0.0081	0.4443	1.3345	0.0824	5.5236	2.494	2.3683	0.2881	0.4447	0.0391	0.0316	0.7771	3.2849	0.0054	3.6099	3.4423	7.8271	4.5021	1.5386	2.2135	0.9675	2.5541	3.3054	11.9807	3.8596	3.1433	9.7398	5.3697	0.8334	5.2548	4.9322	4.7081	5.3695	0	8.2242	3.137	3.84	1.7669	0.1753	0.0252	0
AC034231.1	0.6552	0.6177	0.5089	0.4876	1.4971	0.0473	0.3253	0.0679	0.7847	0.9523	0.4913	0	0.7294	0.5727	0.4333	0	1.0608	0.2514	0.2797	1.0898	0.3945	2.7154	1.9188	1.0735	2.4364	1.9754	3.1136	0.581	0.366	0.5186	0.2782	3.3419	1.4171	2.0657	1.6021	1.2671	1.5475	1.4527	0.1219	2.0762	2.0225	0.6917	1.0132	1.5485	1.8652	0.2144	3.6822	1.2577	1.4569
AL589765.4	0.4186	0.8683	0.4769	0.6855	0.2105	0.3987	0.0762	0.7633	0.3677	0.1912	0.3223	0.4062	0.2366	1.2077	0.1305	0.5208	0.3242	0.2651	0.1072	0.1868	0.3025	9.1513	1.8421	2.9463	1.4679	2.2216	1.7649	1.9789	0.5144	2.005	0	0.7932	1.992	0.6701	1.2285	0.2969	1.2891	3.6305	0.5568	1.4328	0.66	2.8029	0.3835	1.1457	1.5815	3.0135	1.162	2.5095	2.0874
NOP14-AS1	2.0374	2.8599	1.7045	1.1308	1.2278	3.3429	1.1449	1.6387	0.9911	2.4164	2.0727	1.5332	0.9376	2.8334	0.902	2.7543	1.6141	1.009	0.7478	0.8166	1.6986	1.6145	1.8626	2.0682	1.5753	1.1412	2.6033	1.8683	2.2726	1.4927	2.8257	5.0451	1.232	0.9324	1.7502	0.9771	5.3011	1.5043	2.3229	0.9585	2.1098	2.3931	2.6278	1.9408	1.8016	7.4911	2.2938	0.7099	1.5851
SNHG18	9.2623	13.6658	8.3573	3.3218	7.5685	14.9886	5.8048	20.0651	3.8445	11.2336	24.466	6.5741	11.0578	14.85	3.3992	20.4599	6.8297	4.3082	4.6196	2.6995	3.1191	76.0893	0.3864	54.6067	19.3902	77.2785	42.5182	39.3731	11.3217	28.0984	16.0037	0.9437	28.1247	21.9991	28.1422	59.482	34.0667	29.6927	0.4864	1.5793	3.9564	17.7518	10.8015	101.4501	30.7379	2.0769	19.1739	29.2016	12.6546
THAP9-AS1	7.1285	6.5486	6.3858	1.8834	3.6996	10.8939	2.5624	4.9158	1.8847	8.1745	2.952	3.8992	4.5159	5.3371	4.7478	9.3611	5.2947	2.426	1.5591	4.0414	3.1096	4.2388	6.8643	7.7602	7.5155	7.1149	14.9774	4.8301	2.4939	9.6859	7.7058	8.7619	4.5838	4.3509	11.7755	6.7358	6.6567	9.8632	4.3087	6.2698	2.6332	8.0605	8.0244	6.5195	13.6858	3.8538	10.591	11.7877	8.8588
LINC00958	0.1053	2.5157	0.0237	0	0.0604	0.0308	0	0.856	0	0.2406	0.3475	0	7.4518	0.5384	2.0568	5.4396	0.0172	0	0	0.0124	4.7927	10.8795	0.1089	3.5301	1.38	0.0167	3.2436	5.6875	2.0095	0.0925	11.9877	2.9164	3.6071	6.8322	0.8404	1.497	3.9205	0.4306	10.8398	0.8853	8.3392	0.0076	1.2876	0.383	0.0276	0.0918	3.371	0.1775	0.0443
MALAT1	38.8268	31.6956	17.3715	16.7904	8.851	63.2985	18.0966	11.9084	9.4372	53.1307	15.1734	21.0323	12.2415	14.5613	18.1704	31.2509	32.8179	32.8768	39.4488	6.4229	10.7509	19.9201	13.0651	23.0734	18.9894	38.5837	39.1857	36.9154	4.7277	54.8512	7.4384	8.3761	17.3192	51.2088	21.2755	13.9019	11.8261	58.4797	21.0855	11.5647	13.7906	9.0606	43.2245	9.7901	41.1826	9.3408	41.6201	70.2906	15.5053
AC104825.1	4.5234	2.596	1.8504	9.5002	2.0868	0.9297	6.0575	3.2647	6.9085	1.3042	2.2898	4.8153	2.0217	1.0981	4.3637	5.5804	3.8572	3.7091	3.2028	0.6502	0.818	1.3867	1.0288	1.7152	0.932	10.4719	9.2964	1.1338	2.1896	8.265	0.3954	0.1578	3.4499	2.9152	2.5598	1.6347	0.4405	4.8199	0.136	1.7158	1.546	2.8987	2.293	1.5962	1.6686	2.6786	7.0424	10.4743	1.0882
HOXA-AS2	2.4293	3.2893	2.3271	0.229	0.681	1.8602	0.1394	1.5	0.2948	1.6142	2.4191	0.5809	0.8655	2.3615	0.4682	6.3974	0.5837	0.1492	0.2238	0.0999	1.0141	1.573	0.9208	4.3014	7.5507	0.8843	1.2116	0.6451	1.1507	0.5812	0.3631	3.7207	5.1577	0.0691	1.8145	0.7935	0.9804	2.4791	0.6838	0.2613	1.2427	2.3778	1.5028	0.1451	0.2137	1.8949	5.3127	1.9496	0.1164
MINCR	1.641	1.786	2.7684	1.2836	1.2962	1.2112	1.9409	2.3942	0.7712	1.8145	2.4715	1.8423	1.3982	4.2416	0.7822	3.9175	1.2303	0.706	0.9461	3.6476	2.2027	2.3337	8.1799	6.2617	0.0244	5.0299	6.8918	3.8898	2.6716	1.0467	0.9764	0.8226	2.1507	7.1163	2.3685	12.3656	2.4642	3.7013	1.219	12.0565	1.9394	0.2428	3.4605	13.8447	5.9334	1.3242	2.9804	1.6233	0.6293
OTUD6B-AS1	3.0133	1.9451	2.8807	1.9571	3.044	2.0237	2.2973	3.9141	2.0682	2.5654	1.8922	2.2325	1.4952	2.0079	1.4045	2.6884	2.6721	2.4955	1.6386	1.3658	1.1495	1.0836	3.772	1.5437	2.6267	2.8576	4.2972	1.5593	1.3909	2.2704	1.4523	2.6781	1.991	3.0803	1.3441	2.6158	2.4036	1.6424	1.3476	4.4998	2.3094	2.5153	3.3538	3.3378	3.6376	0.9318	3.172	1.3536	1.1872
TNFRSF10A-AS1	0.954	1.9093	2.0735	0.2569	2.1456	3.0286	0.3199	0.9728	0.0441	1.6439	1.5186	1.0149	1.5137	2.5107	4.4358	1.3665	1.2442	0.318	0.7289	3.6075	1.179	1.0565	2.1699	0.2155	2.1126	0.6056	0.6774	3.8238	1.3574	0.9109	0.516	1.5367	0.9686	5.4653	0.573	0.7418	1.063	1.2247	2.7995	0.1591	0.3654	0.7547	0.5256	2.3016	2.0466	2.1686	0.6335	0.4446	0.2126
AC100810.1	5.2623	5.2673	9.6159	6.1878	6.3091	3.4534	4.3079	2.9382	3.4371	8.0133	11.6371	5.5053	4.1923	9.8219	4.6912	7.8764	5.3932	4.8308	3.3778	3.0829	2.5858	5.7387	4.8175	8.0025	5.3332	4.0211	3.1804	3.1799	6.0935	5.3615	5.952	1.1633	3.1522	7.9525	3.9383	4.4663	1.6449	4.6326	2.7171	1.5579	2.7327	4.3335	4.252	4.6201	14.0307	9.0405	6.5237	3.6375	1.781
AP001207.3	2.7033	3.1204	4.1278	0	6.9317	0.517	0	3.0808	0	1.2399	4.9432	0.2633	1.0432	2.8188	1.9295	6.0783	1.8159	0	0	2.0058	2.1571	1.4087	5.8861	8.2745	4.7964	11.5096	12.358	3.1036	1.3608	0.6618	0.7911	5.981	1.5917	0.6604	42.5312	18.3231	1.8805	15.5351	0.5664	0.0826	0.79	3.7382	16.2388	71.6647	0.4857	0.3751	2.5478	7.7208	0.3677
AC091563.1	6.5073	6.5743	2.2712	1.7411	2.744	1.249	2.8649	4.7743	1.8678	2.9145	2.7598	3.0948	0.8414	2.045	1.8787	2.8773	2.7007	1.3915	1.144	0.5125	0.6914	0.348	13.802	2.1172	0.0994	1.9749	2.3669	0.6382	1.8816	1.2963	0.5165	0.3409	0.547	1.634	2.6348	4.1722	0.1842	1.46	0.1088	0.4313	0.98	1.017	3.4508	4.5977	2.1353	0.2449	8.3713	1.3906	4.8017
AL354920.1	1.4666	1.2396	1.1446	1.8184	0.9453	0.4029	2.8497	1.2857	1.9323	0.6442	0.4498	1.6647	1.2488	1.0578	0.6009	1.2282	2.5772	1.6967	0.8309	0.8936	1.3246	1.6155	5.8063	0.823	0.956	0.9525	0.6897	0.7618	1.0051	0.7368	1.1066	2.0964	1.5416	0.4364	1.4944	3.3834	0.7192	1.0956	1.9621	2.5205	0.8551	0.79	1.5871	4.9593	5.7342	0.5685	2.1351	0.8261	1.539
FLJ20021	5.3239	4.8785	9.0802	3.8947	4.3421	9.0934	6.1175	11.2117	4.8361	11.467	10.8198	7.0703	3.4327	20.8676	2.5458	6.2019	8.1198	4.9993	7.0872	8.9072	6.5085	3.2892	10.6886	8.8608	7.0032	6.0548	5.4277	0.243	14.2787	7.3447	8.8879	10.3258	12.0014	5.0333	4.4222	5.8855	12.2526	5.7054	4.2454	17.397	8.175	6.6106	3.947	8.8085	6.7821	12.8523	6.1297	6.0396	7.9797
BBOX1-AS1	4.0962	11.9374	2.4078	0.0975	2.4943	1.6255	0.0434	4.736	0.0418	6.0019	7.6873	0.9627	8.7723	3.3207	6.3242	4.2593	1.7151	0.0251	0.0305	3.4753	2.7244	0.4594	1.2537	7.8899	5.6226	8.6025	3.8554	4.3868	3.0144	3.8019	6.2738	3.037	5.712	3.7232	3.1836	3.3072	1.6156	4.0231	10.9272	5.0866	5.0977	0.0814	2.8204	3.5032	8.7839	1.2	7.3016	2.1089	0.7618
AP003068.2	1.8037	4.0568	1.5512	0.6945	1.4215	1.5165	0.1626	2.6864	0.5333	0.2583	3.2504	1.1118	2.9946	0.6697	0.5754	4.4575	1.1893	0.1508	1.0065	2.6379	3.559	3.0061	2.4696	4.4449	2.5046	3.2954	2.5296	0.5561	1.5142	0.7646	0.9009	2.3033	0.9646	1.2197	24.921	6.4901	1.16	6.5175	1.4524	0.215	2.6097	1.3298	7.817	4.4718	2.3258	5.502	3.8078	2.6154	1.2013
AC027031.2	1.507	1.6995	2.9627	1.5652	1.9034	6.4086	1.945	3.1144	1.3434	3.8189	5.7142	1.3821	1.2925	2.8118	1.2741	5.212	1.4456	1.4955	0.9315	1.1342	0.7178	0.2498	2.2621	3.6293	2.2871	19.7215	6.3152	23.6772	0.995	1.7301	1.1977	2.7208	4.2666	23.7504	0.2017	1.9007	2.2401	2.1334	1.9674	0.2138	0.8183	1.3061	4.1648	1.2003	13.7408	0.761	0.5676	1.4708	0.3915
WAC-AS1	10.1608	8.8232	8.8481	7.6345	8.0468	3.9347	6.4038	14.2377	7.4481	7.1898	12.3327	6.0849	6.3696	10.7425	4.8239	13.2834	9.316	6.7273	3.8746	12.8236	7.3232	14.091	14.951	25.4006	11.39	13.7296	9.8014	11.7332	6.8001	12.2727	11.7062	19.7698	10.1587	6.6963	8.4209	9.9497	14.6664	19.5008	7.7575	9.8571	7.2836	15.3027	14.835	8.9805	14.7767	12.3648	13.2011	7.5774	5.8013
AP002387.1	1.8344	1.6956	6.4969	2.0698	4.9263	0.8586	2.3548	4.2078	1.322	2.3278	3.8538	3.1563	2.7029	3.0304	0.9288	1.1338	1.3476	1.5389	1.1848	10.516	2.7187	10.0344	4.9523	7.1454	2.6937	11.2321	4.2831	9.9344	12.1957	2.7305	6.1075	2.5363	0.9376	1.4556	12.5371	17.2884	2.1499	4.5889	3.8254	8.317	2.2246	1.1568	2.7082	29.252	10.2172	3.6566	3.6793	7.4011	3.2082
AP001372.2	4.2658	2.4456	1.5985	1.9957	3.0959	0.3971	2.9662	7.3031	2.4452	1.2503	2.0953	2.5517	1.9096	1.6532	0.4934	5.8859	2.8413	2.5456	1.2051	3.4123	1.1973	1.4772	3.3568	2.896	1.9943	4.9515	4.5974	2.7097	1.0563	2.5416	1.1266	3.2908	2.8049	0.9857	3.0013	6.2699	2.358	4.8097	0.9319	2.358	1.4703	4.0582	2.3504	1.6941	7.2319	2.3642	6.1834	1.9751	1.4122
AC136475.3	0.2417	0.5877	1.8801	0.0381	0.3116	1.3578	0	0.6781	0.0653	0.7079	0.2659	0.1804	0.3153	9.1196	0.7924	0.4049	0.864	0.0785	0.1112	0.6473	4.7472	1.4999	17.2995	22.312	7.0417	0.2243	0.1568	20.7051	0.3199	5.8832	0.4864	0.2168	4.2089	9.4854	0.1819	0.3956	0.4652	10.5829	0.0951	0.0943	0.9246	0.2033	0.146	10.2543	22.2211	2.8378	3.3785	0.2027	0.2099
AP001318.2	2.6696	2.4107	1.5206	2.1856	1.9173	0.565	2.0828	1.7385	1.1612	0.8905	1.3422	2.4256	1.7245	0.5868	0.687	2.2538	2.205	1.61	0.5211	3.1542	1.194	1.5752	2.7568	2.5313	1.6641	2.5758	3.0012	0.6486	0.6249	1.5866	0.855	0.8522	0.8501	3.7442	2.4454	2.9147	1.052	1.6077	0.8323	0.7735	1.5417	1.6675	1.4306	2.0178	5.131	0.7321	2.3096	5.2995	1.0764
AP003119.2	2.3039	1.6063	1.1579	0.1849	0.757	0.502	1.4803	0.8237	0.4761	1.1007	1.8383	1.3149	1.2767	0.9557	0.6573	3.2318	0.6996	0.4768	0.3858	1.3709	0.7072	1.373	0.9229	2.3264	0.7392	2.3428	2.5139	1.7964	1.4434	1.049	0.844	0.7242	0.9296	0.0482	0.4419	0.5339	2.1301	1.5508	1.71	0.4581	1.0957	0.6173	1.9508	1.7308	9.8805	1.4959	0.57	1.2924	0.4675
AP002360.1	2.8319	3.0364	3.4072	1.5808	3.8574	1.875	2.1229	4.1938	2.1282	3.3438	4.4802	2.6447	1.4267	9.6987	1.7471	5.676	3.4711	1.854	1.513	10.367	1.8419	4.2133	10.7092	5.849	4.9913	8.4931	9.6277	6.7948	3.7964	1.8682	3.3387	4.1934	4.6742	2.2948	9.505	26.5789	2.5502	7.5516	1.3324	12.9956	1.6346	2.4003	5.6876	17.5932	29.7497	3.423	5.885	3.9406	5.414
TOLLIP-AS1	1.3284	0.942	1.7461	0.5926	1.1131	0.4596	1.3952	1.5721	1.0471	0.8299	1.0864	1.4045	0.6097	1.0154	0.3009	1.4038	1.9518	0.6471	0.9162	1.0944	0.7178	1.1945	0.9635	4.9406	0.637	1.253	1.436	0.9839	1.3394	0.8898	0.4137	0.695	0.8323	1.1632	1.8325	1.9122	0.6883	3.477	0.8189	6.3036	0.8055	1.373	1.0252	2.8664	3.5387	0.7111	3.3521	3.9444	0.5127
SNHG9	3.773	2.0353	11.2829	3.3861	5.3501	6.3576	3.3816	6.2183	2.4982	5.878	5.5859	2.8628	5.2497	11.4429	6.0331	4.1075	3.5959	2.083	6.4438	4.7146	4.4387	16.1496	15.781	20.7752	5.2239	11.0614	15.8087	21.733	5.6352	2.9064	8.8931	4.5683	9.1448	19.2957	20.2511	60.2348	2.4577	67.382	1.544	11.699	1.1615	21.2164	7.2543	49.0077	7.8483	3.1338	4.3943	16.7256	2.239
AC109322.1	0.3796	0.4374	0.5405	0.3884	0.4028	0.2812	0.5067	0.7642	0.2445	0.1927	0.4174	0.266	0.4291	1.5086	0.0657	0.7674	0.3919	0.2671	0.2917	0.9711	0.9598	0.7839	2.3859	3.4097	0.8872	1.9379	2.8803	1.4809	1.4925	0.5141	1.1819	0.5347	0.9763	1.7012	1.4644	2.856	0.8401	3.2002	0.673	3.9451	1.473	0.7261	0.9934	4.8647	3.0061	1.8033	1.724	2.1028	0.6785
AP006621.3	1.901	1.2305	1.5294	1.1651	1.0619	1.7389	1.4273	1.6279	1.3584	1.1775	1.3111	1.9277	1.2749	3.3256	0.3572	2.2549	1.7798	0.7481	0.7887	1.3324	1.0347	4.7583	3.8481	2.6179	3.7658	2.9275	1.5757	0.411	2.534	2.3848	1.1036	1.1113	1.4365	0.5616	3.852	2.2848	3.2865	7.393	0.7471	3.9752	2.8004	1.4528	1.1806	5.2172	3.4808	1.7627	2.7101	5.5455	1.1923
AP000759.1	3.142	2.7452	2.9254	4.1224	2.7676	3.0052	3.1534	2.433	3.7503	3.7417	2.4809	3.2568	1.7456	2.2467	2.3027	2.2553	3.6807	2.891	3.3022	2.8762	7.9552	1.1301	4.2413	4.9094	5.838	6.2186	1.8341	5.259	3.1681	1.2861	1.1289	3.2289	4.6624	8.7693	3.0865	2.8089	4.9616	2.9839	3.1319	4.1869	5.7645	2.4768	2.8465	2.0394	5.3262	0.8699	2.3379	3.4025	7.4279
SNHG1	4.3102	6.0276	7.3824	2.3003	4.057	13.2549	2.2147	2.332	1.5497	4.1159	1.4132	4.0775	9.4795	21.2815	4.3081	10.3366	5.5461	1.9216	2.8791	10.1315	13.3784	10.8398	12.4262	15.2122	22.9658	7.5401	18.9318	14.9518	5.5144	9.8799	7.6164	7.8609	9.848	10.1836	17.5995	10.7119	10.1868	14.8977	26.91	26.633	9.4919	7.2378	13.1256	25.4765	28.9779	8.4612	16.9141	21.9404	19.6914
URB1-AS1	5.8502	7.0897	5.974	4.3327	4.9663	4.3987	5.3252	8.0268	4.7327	5.773	8.4235	4.5744	2.9732	10.6962	2.1401	8.2902	5.6925	3.859	4.6341	13.1568	2.6418	6.4338	11.4617	11.694	5.8929	4.3171	16.0639	6.8297	10.4053	2.5136	5.3573	11.3028	8.6869	3.5939	4.9569	12.2365	3.5185	12.0648	5.9653	18.6365	5.4379	7.3888	9.6955	22.146	11.0582	10.2511	12.3344	7.7604	5.0694
AC005840.2	0.8947	0.7893	0.6803	0.3556	0.4367	1.0755	0.3163	0.5148	0.2289	0.7407	0.5828	0.5057	0.2782	0.9523	0.4604	0.9186	0.6188	0.4584	0.7937	0.8296	0.6381	0.264	0.9829	0.9096	2.7818	2.4306	1.626	0.8017	0.491	1.6011	0.3733	0.6583	1.5305	1.1958	5.0273	1.3654	1.1201	2.2286	5.5986	0.1762	1.833	0.178	1.8188	5.1349	2.5648	0.7378	1.5344	4.9349	0.7682
ZBTB11-AS1	1.2127	1.0077	1.511	0.6324	0.9868	1.2678	0.5944	2.1128	0.6964	1.234	1.3593	1.0181	1.1973	1.5698	1.1331	1.9403	0.8668	0.8491	0.5277	1.6807	1.0039	1.2813	4.2419	1.2009	2.3577	1.1321	1.5239	1.3167	1.2609	0.6938	1.1219	2.0562	2.2868	1.3625	1.5778	2.6322	0.6676	1.5589	1.1631	0.4286	1.7323	1.2268	1.709	1.3083	1.1418	0.831	1.7213	1.6521	0.927
AC022509.3	3.3881	1.8166	0.8547	0.8718	1.7844	3.4727	0.4934	2.0961	0.5101	3.2725	0.8943	0.9079	0.2189	0.4468	0.1811	2.4991	0.9595	0.9399	0.7274	0.1728	0.5829	0.6111	1.43	0.3988	1.0862	0.9574	1.4365	0.4213	0.0952	1.152	0.3256	4.0632	0.7221	1.8595	4.0401	0.3203	1.1924	2.3436	0.0198	0.0245	1.2914	0.2116	3.319	0.6888	5.0621	0.1672	1.6122	3.2179	1.5847
AC010186.3	1.9448	1.7823	1.0442	0.1697	1.4853	0.5466	0.534	1.9039	0.2352	1.1457	0.3997	0.8455	0.7689	2.1706	0.4374	1.9635	0.948	0.4307	0.2559	1.8268	0.5452	1.1106	0.992	2.0796	0.7303	1.4612	4.2903	6.1382	1.2694	2.878	0.6791	2.9366	1.3613	1.1023	1.6736	1.5223	1.9205	1.8548	0.6197	0.8648	1.8095	1.7686	1.4435	0.8202	0.7861	2.5796	6.6452	1.1467	0.7439
MIR200CHG	9.0468	25.0013	9.7596	0.187	5.9723	10.3713	0	12.1325	0	12.0368	22.0601	1.6993	6.0262	26.8019	2.5644	24.3732	5.8733	0	0	3.4256	5.9423	6.9435	34.3218	44.7845	10.3601	27.6638	28.2777	19.8839	16.8444	27.4531	6.5733	7.0586	43.6596	11.4097	19.516	73.8741	6.7711	47.8798	6.0767	11.6992	3.1585	13.61	23.4385	83.2168	18.079	7.1701	18.6782	33.4271	5.5452
TMPO-AS1	0.2715	0.1506	0.3731	0.0878	0.6626	0.0529	0.1908	0.6895	6.5858	0.1959	0.2567	0.2619	0.368	1.0719	0.2723	0.326	0.2287	0.0905	0.0488	0.7398	1.5718	1.42	0.831	1.1203	4.0867	0.4309	1.8075	1.5262	1.1825	0.4286	1.1393	2.9854	3.1612	0.5948	0.7145	1.4357	1.5265	2.1689	1.4767	8.2786	1.4328	3.5409	0.9039	1.1277	7.7338	1.9066	2.7888	0.9475	1.8644
AL928654.2	3.1624	2.2362	2.7634	0.2207	0.6022	6.3318	0.2617	0.4095	0.3156	3.4476	0.1186	1.5109	2.099	0.8985	0.9338	4.4711	1.1688	0.1517	0.4296	1.0905	1.731	1.2603	2.3719	4.3798	4.2002	9.7954	5.8178	1.5909	0.6183	1.9297	0.6714	2.095	2.357	3.2981	3.9839	0.5522	1.7637	3.7658	3.125	9.1561	1.7433	1.1294	7.4303	1.4752	4.5731	0.8278	8.3429	21.9336	1.2171
SCAT2	0.2176	0.1934	0.5577	0.0445	0.3282	0.518	0.2377	0.1736	0.0764	0.497	0.0479	0.1759	0.123	1.0043	0.1131	0.3045	0.3033	0.0459	0.0929	0.4855	1.1004	0.6867	0.7864	1.5686	1.6784	0.8922	1.2108	0.8489	0.7486	1.7367	0.8943	0.6976	1.567	1.1609	2.412	0.8229	0.5862	5.3462	3.1608	2.2615	0.475	0.8324	2.7049	2.7391	4.4992	1.3783	2.0863	3.7645	0.8802
PSMA3-AS1	6.825	5.7369	5.2467	2.6684	3.5049	6.3555	3.5287	4.4301	2.8096	7.0863	3.4373	3.937	2.92	6.1687	3.3	6.1832	5.2783	2.9114	3.6808	3.117	2.9345	2.2406	3.2665	3.8496	3.6226	6.1879	12.5102	4.086	3.5436	5.7107	2.5084	2.655	3.1811	4.8348	4.5322	2.6964	4.476	6.8596	2.4511	6.0356	3.4501	2.3948	8.2167	2.2595	6.3946	2.2219	11.6939	7.225	1.9779
KRT7-AS	7.1883	5.5978	0.2421	0.0193	1.8204	40.1832	0.0172	2.0023	0	10.7304	2.3894	0.4888	0	2.4343	0.0295	20.4341	1.6531	0	0.0081	3.6674	9.0657	1.5238	5.136	4.1833	20.8216	38.6092	33.5306	10.0711	0.0232	4.6336	0.8824	1.8172	25.2191	16.35	37.5742	2.2886	9.5169	4.8297	0.0193	0.1197	0.779	0.9164	17.2313	8.9444	5.0804	1.3055	2.7888	41.6046	3.2436
LBX2-AS1	1.4273	1.3643	1.8576	1.0366	2.2118	0.4263	1.1176	4.1452	1.0649	1.1919	1.5191	1.9978	1.2	1.6087	0.3988	0.8234	2.0916	0.5831	0.5242	3.9998	3.0217	1.9466	4.703	17.506	1.1301	1.8418	2.0058	0.3512	4.5263	2.2385	6.6668	2.5163	2.0922	2.2028	2.527	2.5757	3.4854	13.9751	0.785	2.957	3.0431	1.2058	1.928	3.8431	13.732	4.0545	8.8105	1.2545	3.0755
AC025575.2	0.2264	0.2236	0	0	1.1384	0.0899	0	0.7419	0	0.431	1.7743	0.0915	1.9732	15.2965	0	0	0	0	0	0.581	0	0	0	1.3118	10.0567	7.5102	7.971	17.9665	0	1.561	3.7547	2.1863	4.0041	18.878	1.5689	6.5232	0.0272	23.3701	4.5461	0	1.4417	0	20.8902	11.4642	0.1407	3.2599	0.4285	0.0386	0
AC009779.2	5.2974	4.86	3.0458	5.4667	3.5286	2.2165	6.4159	4.7236	6.2297	2.7676	3.5712	5.0535	2.1507	3.1545	1.221	6.3254	5.5438	5.6611	5.5456	2.8784	2.3621	3.6533	3.0652	6.2778	2.4351	5.0391	9.2135	2.4696	4.4942	3.0881	3.8099	3.6341	5.4302	2.3771	6.2693	6.2347	3.7432	6.127	2.1542	3.0624	4.0993	3.2557	7.7154	4.974	2.6993	5.4248	14.2903	2.0836	3.3573
LINC01629	8.0648	0.3262	0.6663	1.1831	0.0923	28.6612	0	2.6663	1.5472	1.0478	8.9604	0.4896	0.8298	2.7527	2.4031	2.1403	2.9414	1.0458	0.5406	1.2283	6.7948	0.0965	0.0865	4.8193	0	5.2119	6.5447	3.6348	0.9471	1.3182	2.8799	0.1605	14.8319	4.9053	16.3785	6.9942	2.4368	0.4476	0	0.0349	7.6108	6.3936	20.7832	0.2636	0.8757	9.4709	0	12.1871	0.2848
AL160006.1	1.9231	0.9891	1.1937	1.2577	0.8073	1.1199	1.312	1.8588	0.733	1.7444	0.6091	1.6929	0.9362	1.5758	1.0093	2.6841	1.3923	0.9528	0.677	1.3136	1.0734	0.6119	1.0849	1.3543	1.7024	5.1147	3.4669	1.4145	0.5407	0.6	0.3473	1.7801	0.8683	1.7689	1.0203	0.4035	0.7264	1.0965	1.0633	2.4377	0.9614	1.0573	5.3112	1.064	0.6524	0.6116	3.2831	2.6872	1.9627
ARHGAP5-AS1	1.4105	1.4017	1.3925	1.3461	1.3196	1.25	1.4651	1.0947	0.8361	1.0806	1.7607	1.3853	0.9457	1.5977	0.8365	1.6553	1.032	0.8585	1.9656	0.6565	0.7607	0.4653	1.9855	5.1099	0.3641	0.501	2.5392	0.3052	1.2761	1.6076	1.2934	1.2738	1.3577	2.2717	1.8622	1.2887	2.1734	0.5941	0.4692	2.5339	1.5322	0.9223	0.8833	0.9591	0.8517	0.6354	2.0963	0.6248	5.2512
LINC02820	1.2941	0.2435	0	0	0.6196	0.2446	0	1.4748	0	0.4223	0.4067	0	1.3353	1.5408	1.1209	0	0	0	0.0263	0.3575	2.0037	0.4322	0.8716	2.0099	1.0804	4.9427	6.2353	0.3699	0	1.3863	1.5544	2.0657	1.7436	0	2.4614	1.8573	0	1.4474	2.2696	3.5933	1.6816	1.3894	16.3708	0.6324	7.2294	0.9316	0.3888	0.7976	0
FOXN3-AS1	2.2273	2.0239	1.8818	2.1578	1.4681	1.202	2.4599	1.8276	2.6866	1.8993	2.9884	1.8488	2.2382	4.2265	1.6513	3.3484	2.3456	1.6925	1.2806	1.4976	0.8762	3.2112	2.4268	2.6763	1.4578	2.0595	2.7544	1.0138	6.8243	2.1119	4.633	1.0171	2.2342	1.3152	3.9942	5.8614	1.6289	5.3655	1.8077	4.1219	3.5295	1.5825	3.4976	2.0521	5.8753	4.4892	2.4355	1.7802	0.5588
AL121820.2	0.5732	1.4153	0.4081	0.352	0.5763	1.0918	0.1043	6.5975	0.3021	0.6983	2.4585	0.6488	0.216	2.9764	1.3106	1.3371	1.5091	0	0.6363	1.1766	7.1094	5.0253	12.4304	8.4616	0	0.2074	2.4165	0.258	9.1568	0.1664	1.4993	2.172	2.8749	0.3058	1.8689	1.6936	10.204	6.8349	0.1173	0.1453	3.4062	0.7049	8.8509	1.6471	0.057	3.5484	5.6409	0.7809	9.0055
AC004816.1	1.1077	1.1768	0.3314	0.0953	1.5131	0.6058	0	1.2412	0.0164	0.326	0.5221	0.1806	3.8585	1.7007	6.84	1.0857	0.5622	0	0.0159	5.259	2.6342	1.5343	2.6623	1.5979	1.9148	1.9422	6.3731	1.1245	5.0102	1.7427	2.6087	1.1938	0.9337	4.2217	2.2156	2.2883	14.7438	2.9431	0.6095	4.2241	3.6237	1.7043	4.6288	3.0824	4.3217	3.2967	2.9361	1.8388	1.5588
AC018904.1	2.2424	2.7394	2.9411	0.9059	3.3128	4.1214	0.752	8.6753	0.8293	3.2799	5.841	1.9084	1.1118	0.9647	1.1653	5.0934	3.1073	0.8097	0.5291	4.5822	3.3754	1.966	5.2395	6.0271	4.552	10.6402	8.0107	2.568	2.103	15.33	3.8589	3.6551	10.6247	16.1211	37.0862	10.4267	2.4134	26.9739	0.7848	4.0018	1.0735	2.6205	22.0856	41.3026	3.3733	4.6726	5.6585	50.8492	6.44
ADNP-AS1	1.0214	1.1293	0.7598	0.468	0.6898	0.9679	0.5273	1.2856	0.241	0.9982	0.6371	0.7149	0.8617	0.7623	0.7764	1.8019	0.7555	0.2253	0.2994	0.449	1.028	0.7307	0.3354	2.3552	2.2094	2.2983	3.085	1.0409	0.637	0.7301	0.5697	1.1998	1.3528	0.7484	1.2675	1.0991	0.7922	1.1844	1.0917	2.0483	0.9059	0.9374	2.2344	1.0222	1.0761	0.6804	4.1931	1.2877	0.8175
AC012640.2	0.8165	0.9992	0.6319	0.4359	1.16	0.5916	0.3231	1.335	0.5924	0.8919	1.2493	0.6314	0.5016	3.4136	0.2767	1.463	0.5498	0.4121	0.3486	2.0911	1.6671	4.4609	1.1994	3.9912	3.4851	0.7706	2.3346	1.638	2.5301	0.5667	2.9182	5.1735	1.7348	1.5721	2.4885	3.3564	3.2793	3.303	1.0168	9.0893	2.0018	0.9943	2.3227	5.416	7.8523	2.9642	2.1498	1.3783	2.2376
AL390728.6	5.7371	4.3861	6.8354	1.3135	3.5273	10.2882	1.4019	5.7629	1.4204	5.785	2.5408	2.4282	3.6273	5.233	2.1743	6.5869	3.9953	0.8669	1.4248	4.3301	8.0677	7.3516	17.8297	8.5041	5.3703	8.6995	13.5056	3.9194	3.5329	7.9351	6.1388	3.6475	4.9023	6.3825	15.1278	6.0221	2.7789	20.2204	5.1471	20.0106	2.9263	2.8059	23.4466	8.3421	12.3131	5.0629	14.9303	20.3704	2.3667
AC009113.1	2.3238	1.1961	1.3516	2.5055	1.6345	0.4364	2.9435	0.9922	2.1963	1.3257	0.5039	2.7098	0.5427	0.6924	0.3198	1.9241	2.3115	1.1192	0.6931	0.6544	0.5676	1.0713	1.5945	4.798	0.7039	1.1843	2.4065	0.3831	0.9975	1.292	0.7338	1.5264	1.1365	0.8103	4.6102	2.6614	1.1779	1.6321	0.5224	3.9994	1.9132	0.7424	2.0388	2.0244	0.7159	0.4052	3.0889	1.4001	1.1085
AL050341.2	3.3208	3.3312	3.9309	4.3756	3.8781	2.3721	5.1955	4.2221	3.9376	3.4766	2.0201	7.6352	2.6983	3.5526	1.1002	5.7456	4.7895	2.9791	2.7737	3.39	3.1742	3.8941	4.7457	11.2049	4.0754	6.7462	7.5251	3.9633	3.6218	4.5936	1.5317	3.5845	5.2717	3.7542	6.3105	6.7458	2.9759	6.6561	1.9959	19.0607	4.0525	6.2391	8.2704	5.7227	3.4872	5.4234	5.9444	5.5987	2.5287
AL138756.1	1.8168	0.7719	1.1225	0.0598	0.9484	1.6469	0.1554	1.1312	0.0828	1.3679	1.6968	0.4576	0.2962	0.6997	0.3595	2.6963	0.5217	0.1327	0.14	0.5773	0.6544	0.8768	0.6776	1.1411	1.6273	5.0027	3.5485	1.3446	0.6347	4.7129	0.4993	0.635	1.1466	1.4906	0.897	1.3457	2.0335	1.1848	0.3676	1.5571	0.7571	0.7027	2.3128	0.9157	1.3083	0.472	1.1674	1.9734	2.3198
AC040169.1	0.4604	1.243	2.0543	0.8167	0.8744	0.4385	0.6706	1.3642	0.2696	0.8881	1.7216	0.9927	0.8097	13.2234	0.6699	1.1934	0.9032	0.5831	0.9436	6.3558	1.5894	3.0499	2.653	5.3743	0.861	0.6664	3.0022	1.0824	5.5825	0.6237	2.466	1.8341	1.7764	2.0636	3.3027	2.9022	1.3292	5.3793	1.2561	5.914	1.2657	1.2163	1.0444	15.7085	3.6924	3.2701	2.0138	4.9344	1.0396
CRIM1-DT	3.714	4.2724	5.0398	4.6504	5.3451	2.6355	4.6932	2.9877	3.761	4.3913	10.5719	7.3479	2.2228	19.8319	1.0445	6.9991	7.5113	5.2571	2.4252	12.2063	2.8939	1.2769	2.7466	18.1507	3.0641	19.0767	6.7788	1.0491	5.6915	9.068	4.1634	1.4646	9.4965	4.8027	16.2409	30.9845	1.3034	14.2886	1.5645	0.9415	1.8546	6.806	3.6594	19.7901	4.257	6.9825	6.9462	3.5121	6.1661
NORAD	103.925	72.4858	58.1392	72.6755	85.1304	53.2315	64.1618	121.2842	57.1049	74.1784	63.8936	90.064	53.6792	41.4792	50.6973	107.4762	57.3663	59.1061	51.4302	48.6442	54.6347	51.1294	48.2984	95.319	55.2455	94.7555	116.4944	105.7952	45.3437	77.1431	21.1988	45.526	120.4816	129.2458	120.1359	91.2167	64.5924	62.4989	40.0692	59.8593	69.5837	114.4898	198.6246	76.1013	194.0361	50.8381	110.3404	112.895	72.6465
AC104794.3	2.7874	1.4469	3.4912	7.5791	3.7675	1.8086	5.093	1.9129	5.3968	4.1051	2.0251	5.0172	1.0542	1.8391	1.2371	1.9934	6.0815	3.264	4.8126	1.2167	1.029	2.3189	1.9664	5.2388	1.9737	0.822	0.1544	1.5953	1.5251	0.8563	1.1974	0.8303	2.5381	0.8576	1.2107	0.9258	0.9887	4.0987	1.5403	14.1458	0.9376	1.5985	0.5192	0.9048	4.3994	2.4166	2.2847	0.79	2.7947
AC011468.1	1.0187	1.0296	1.3495	0.9213	1.3102	1.9555	1.4665	1.08	0.6659	1.1545	0.9641	1.2259	1.0713	2.5061	0.6648	1.3633	1.3943	1.0002	0.3439	1.6705	3.2809	2.5756	0.5957	2.8061	1.2737	4.3433	3.4759	1.4754	2.5038	3.4384	2.6559	1.3121	2.0719	1.163	1.3132	2.4921	1.4591	2.9107	1.3573	2.7328	1.7814	3.917	6.1077	1.005	1.1777	2.1488	1.9729	3.5827	2.6301
CD2BP2-DT	2.6761	2.3406	1.7676	0.3959	1.4048	1.7145	0.5576	2.4618	0.5664	2.2584	4.4147	1.0688	0.972	2.4183	0.5697	5.8917	1.7477	0.3403	0.3717	1.8705	1.3977	1.093	5.0161	6.7521	1.3566	10.6742	8.074	0.7257	1.8622	2.3864	1.1144	5.1688	1.9903	2.4085	2.1025	4.0964	1.2565	5.8543	1.3524	3.6373	2.6589	4.075	4.9154	3.4412	9.4719	3.2493	6.2646	2.0205	0.8948
KDM7A-DT	2.0763	4.2622	2.1966	1.0524	2.5959	1.808	1.6707	2.5516	2.1495	2.1706	1.5104	1.705	1.7905	5.9585	7.6577	2.1054	2.1773	1.3601	1.5396	0.8249	1.2462	7.2661	0.716	4.1562	0.6238	0.5888	1.0208	2.5932	3.1833	0.9635	2.8821	4.4678	1.7997	0.4862	1.4855	2.5693	0.6263	1.7286	7.6175	1.32	2.0602	1.8142	3.4495	2.3423	0.77	2.7643	4.106	2.7311	0.7042
AL035071.1	2.9943	3.1205	6.9354	4.7616	4.5147	6.8732	3.1969	7.3122	2.8606	6.1023	9.4748	4.4413	4.3832	5.8453	5.1244	4.68	4.9511	3.4849	3.7808	4.923	4.672	2.3072	4.0214	9.4939	5.5432	17.4049	9.6178	5.9009	4.4081	12.9387	2.1732	2.1983	14.5152	6.751	10.8272	13.1443	3.6324	5.3691	1.9116	16.0854	2.8577	5.9472	8.9267	15.6701	1.2235	4.246	5.7567	14.5279	5.2739
SNHG19	16.1789	24.9395	40.8173	13.3033	22.2541	18.2589	27.6663	19.3972	13.0604	25.2776	32.1928	33.1178	36.8269	91.4596	24.6401	30.1065	34.3262	16.2859	29.1485	52.0847	12.2189	26.8933	54.9649	28.7354	13.9908	45.0042	42.6596	42.1716	32.9829	14.9298	17.1234	25.3512	22.3705	26.0477	35.7523	113.4585	10.0342	70.7117	25.6885	173.3692	7.7123	23.1288	24.6599	350.1873	40.0719	15.5509	14.2773	47.2684	13.7694
LINC02562	16.8124	9.3272	11.1327	0	3.9693	12.9011	0	11.1501	0	17.0676	23.1212	1.502	2.771	4.7043	3.0732	28.5301	1.6304	0.0654	0.0132	4.6288	1.7524	1.0134	0.1216	8.2646	6.4776	28.6232	27.0984	19.1425	2.6253	8.695	6.2765	6.8138	4.0217	13.3651	9.3886	6.2209	11.441	16.8659	5.3848	0.7457	2.1215	16.9223	18.638	3.2411	16.6835	2.0951	11.3288	1.7505	1.4419
AC026471.1	1.781	2.0148	1.0235	0.7355	1.2399	1.1493	0.6158	1.861	0.9005	1.3922	1.9587	1.2818	1.0754	2.7443	0.9942	2.0876	0.7939	0.6582	0.704	1.9009	0.8528	1.1367	1.5115	1.9051	1.013	0.8732	1.8002	0.8525	1.3508	0.8283	0.8887	2.249	0.9175	0.3948	2.0074	2.1549	0.7527	1.0121	1.0975	0.9847	2.9418	1.7619	2.5796	0.7521	1.3765	1.6206	2.027	0.6912	1.059
AL023284.4	3.4207	5.7436	7.124	0.175	2.7229	6.5836	0.1557	5.5064	0.2253	4.623	13.3084	0.6223	3.3837	4.194	6.444	6.3174	1.9867	0	0.0365	4.7705	3.2439	7.1977	2.8894	5.0645	7.7962	27.8483	13.6281	6.7374	3.1527	20.6648	3.3554	4.8608	7.5887	15.3318	6.5526	6.0643	2.2631	8.1117	2.1435	11.653	0.9853	4.674	4.4205	20.8295	2.1255	2.3393	3.8843	25.8062	4.7067
AC132872.1	3.1984	3.7406	7.1652	5.4234	2.3323	4.036	6.6754	3.2179	3.6673	3.933	2.3107	11.5987	1.6894	11.4275	2.0724	6.2853	7.627	4.8304	9.5991	1.9111	2.4978	3.7545	6.1829	11.6926	5.2553	2.7115	3.4754	1.4861	3.2232	1.9616	1.8502	1.8333	3.4077	2.6563	10.6465	3.7959	8.0099	5.0049	5.0792	16.8952	1.9638	2.6331	8.5635	3.7356	2.6609	6.6276	9.1852	8.8423	1.9766
AL118516.1	3.9383	4.7149	6.8657	1.0748	2.9199	8.4488	1.7816	1.3873	1.5514	10.4313	8.2951	5.3262	1.7089	10.4204	3.6715	2.2643	7.2083	3.4764	4.5044	14.4649	2.3569	8.231	11.1402	3.3597	6.2489	3.5984	5.1923	11.6765	5.6902	2.2516	3.4784	7.4095	4.3589	6.7754	4.0468	7.1653	3.652	4.7005	8.7418	15.7326	3.0104	2.5438	4.4978	13.8482	6.834	3.9518	4.2161	6.7637	2.8743
AC120498.4	7.4962	5.5776	1.8503	0	0.7537	5.1562	0	6.1509	0	2.0547	11.8168	1.7778	0.1883	6.3435	0.1558	4.2746	0.8514	0	0	0	0.3611	0.1753	4.6335	18.1864	2.3364	1.5671	9.1016	22.198	0	6.6726	8.2166	0.5098	18.4455	4.2131	12.3022	2.8941	0.2885	8.5776	0.1534	0.2534	0.2424	18.3002	1.1772	6.7016	21.2644	2.5182	38.5885	0	0.7993
AC003102.1	2.456	3.4385	2.1052	0.2278	0.8125	1.1733	0.4775	3.1613	0.2932	0.9562	1.6784	0.874	1.6174	2.8433	0.7517	2.6576	0.8494	0.1678	0.1697	0.6597	0.5743	1.9512	2.4482	6.3989	1.8951	1.2846	2.4394	1.8547	1.133	1.7072	0.995	2.6411	2.0546	0.7888	6.7121	2.7524	2.1339	5.7585	0.5123	7.9693	1.1085	2.1178	5.6583	6.5039	2.252	0.9841	6.9196	21.2129	1.3385
LINC01963	2.0879	1.0085	1.7	2.0275	1.7367	0.5725	1.4705	2.1305	2.0703	1.3228	1.0112	2.6533	0.8997	1.8075	1.0771	1.667	1.6758	1.8873	1.7048	1.1925	0.8258	0.3029	0.3672	0.8023	3.0399	3.4862	2.5957	1.1854	1.7479	1.3271	0.3227	0.8736	0.8362	2.5317	0.6377	1.1888	0.8408	0.9729	0.1871	6.5809	1.3307	0.4234	4.8595	0.7507	2.8282	1.4408	1.1409	1.1627	3.5128
AL158206.1	88.8872	48.7677	32.2755	0.7329	15.452	181.269	1.7335	125.3851	1.6441	101.7824	168.3234	10.6463	4.4775	22.3355	3.5864	126.9222	18.528	0.9792	1.237	12.973	1.2936	7.6109	26.2181	6.0071	33.1204	97.6939	128.5398	45.5714	1.8002	440.8077	11.4801	7.6029	78.4873	221.2727	429.7395	392.1117	2.3181	63.888	1.3654	10.8524	1.4607	46.8377	60.4067	68.2095	25.6077	7.5338	14.7862	343.111	10.1526
AL031985.3	0.6922	0.4708	0.6695	0.4143	1.2694	0.3213	0.4399	1.3693	0.585	0.3083	0.4094	0.5385	0.2215	0.8791	0.319	0.7718	0.4248	0.2757	0.3513	1.6202	0.6448	0.6794	2.0729	1.5917	1.4959	0.8584	3.788	3.1455	0.8666	0.8245	0.6588	0.8946	1.6124	1.4634	1.5755	2.1455	1.8977	2.5601	1.1691	4.2048	1.2988	2.2038	2.8114	1.2331	1.2659	1.2786	1.2029	2.1796	0.8171
DOCK9-DT	0.753	1.2135	2.1164	0.8923	0.963	0.4089	1.1184	2.5068	1.1139	1.0863	0.5231	2.916	1.4561	2.2867	1.2976	4.4687	1.9642	0.3765	0.44	0.7782	2.267	2.4555	0.872	8.8782	2.2698	0.717	1.9382	0.5055	1.802	0.8916	1.0367	1.5307	3.6953	0.6133	5.1367	3.9581	2.0976	1.3605	1.8246	6.1039	1.3458	6.7692	7.3907	9.7347	3.3689	3.4806	2.2002	6.6953	4.5863
AC092718.4	3.4173	4.6988	4.5799	2.24	8.0846	4.0416	1.9111	3.869	14.713	1.0884	6.0918	1.4085	6.6911	24.227	6.6392	2.362	4.0125	2.0273	1.85	38.0553	15.3307	16.1355	8.143	41.6367	22.4499	3.5558	14.6892	4.994	22.2318	3.6629	15.3566	29.0683	5.8023	9.8199	8.047	8.8167	5.4591	14.2044	7.8831	30.9442	10.8077	33.6309	4.6765	15.3423	9.8589	5.7237	13.0192	9.8588	15.4865
AL512274.1	3.0374	6.5455	1.9436	0.0969	0.2909	6.1363	0.1293	3.7223	0.0832	7.2563	3.3405	0.2041	1.1743	0.7283	19.1139	5.2637	0.6231	0.0333	0.0472	0.5281	1.0641	0.498	0.6695	2.7627	4.9793	2.3693	1.5965	1.9653	0.1745	0.1145	5.0117	3.4494	2.5061	0.6651	1.1576	0.4755	0.7364	1.4397	1.3721	0.07	0.4593	1.714	5.4409	3.2819	1.4118	3.1803	2.4487	4.5788	1.0391
SPINT1-AS1	4.0657	6.4378	2.4261	0	2.2278	3.8517	0.047	11.7822	0	3.7933	8.0628	0.7305	4.0613	5.6349	3.0318	8.3103	2.3188	0	0.022	4.6771	2.7666	3.3948	3.9147	13.1606	3.9826	13.3565	7.6616	4.6194	4.219	11.3517	3.0144	4.7592	9.2458	3.2782	8.3536	10.6173	2.3847	12.0562	1.3997	2.0942	2.2854	6.6135	9.4586	10.7029	10.9969	3.8651	6.9048	15.2103	3.3393
Z95115.1	1.0703	1.3525	1.244	0.9343	1.4507	0.3998	0.8167	0.861	0.9954	0.8509	0.9607	2.0489	0.6376	2.1644	0.2536	2.0685	0.8898	1.0466	0.8602	2.7394	0.6824	2.2356	3.599	1.8643	1.5453	8.9793	2.8667	3.1414	1.2959	1.4848	0.4117	2.0416	1.4878	1.5033	3.2845	2.4184	1.704	1.8911	0.942	4.3993	1.6703	1.1184	3.1926	3.0692	3.5913	1.5183	2.2242	1.9407	1.007
AL031058.1	1.2606	3.2195	0.8719	0	0.5432	1.5151	0.0656	1.6829	0.0949	1.5631	2.6738	0.233	2.7824	1.8703	4.043	1.2043	0.2231	0.1901	0.0769	5.0631	5.8553	10.1892	3.4244	8.7176	1.9364	0.543	1.7007	1.5944	7.7457	0.6534	4.3405	1.5223	5.3269	1.3068	1.2918	1.8092	6.9839	0.5857	4.219	2.7621	5.6566	5.9549	1.8618	5.4707	0.5192	7.8559	2.3176	0.6134	3.7613
AC103706.1	0.8714	0.7677	2.0794	0.3856	1.184	2.3926	0.343	0.7784	0.5378	0.6814	0.4144	1.0283	1.065	8.8781	0.4161	2.1611	0.8754	0.348	0.8849	1.5555	1.3897	0.9361	1.5175	2.3853	3.1931	8.2945	9.0158	1.0426	2.4312	1.7774	0.9241	0.1373	0.2726	1.9102	5.9898	0.9464	2.4024	3.5318	1.1084	4.0004	1.1711	0.4827	8.5681	3.4806	1.2644	0.373	3.6253	10.9415	0.1108
LINC01355	0.9778	0.603	0.8804	0.3336	0.4292	0.8212	0.3014	0.2653	0.309	0.39	0.0853	0.6776	0.7408	0.5672	0.3818	1.6132	0.4727	0.1037	0.1392	0.7273	0.623	0.626	0.9594	1.6963	1.3364	3.3508	4.3012	1.3722	0.2034	1.2427	0.1692	0.4072	1.4937	0.969	4.3691	0.9355	1.4214	3.1361	0.5716	2.938	1.0353	1.0462	3.8422	1.6955	0.985	0.1601	1.7494	6.0159	0.7958
AC021016.1	1.6866	4.319	2.0682	1.9978	1.6095	1.4502	2.6299	2.8921	1.6186	1.5577	3.667	1.4899	2.0009	1.8021	1.331	1.3601	1.7052	2.9833	2.0604	1.1569	0.7993	0.4655	0.1595	1.1795	1.3325	6.9691	4.2532	1.2186	1.1707	2.4705	0.8024	0.6714	1.2653	0.9583	0.7383	1.4766	0.4433	2.0739	0.2636	0.584	1.0322	0.7789	1.308	2.0301	0.1242	1.0905	0.6699	1.0106	0.573
VPS9D1-AS1	0.9852	1.0993	1.5459	0.0187	1.0395	1.144	0.0332	0.5302	0.016	1.0002	0.9531	0.3098	1.8048	3.8774	0.9956	1.4471	0.6216	0.0385	0.1169	1.3923	2.6255	0.3732	11.9849	4.1341	0.3838	3.6639	2.9537	0.6434	9.2598	0.5031	1.534	14.8908	0.2933	1.0319	3.2421	1.4663	1.6504	2.6371	4.8344	1.4108	6.0075	0.4113	1.8146	3.5701	2.7843	0.2101	1.2431	1.7275	0.309
AC108860.2	0.6666	0.738	0.313	0	1.6327	0.2674	0	1.2439	0	0.5578	0.8298	0.0355	0.2899	1.2117	0.1523	1.1849	0.2042	0	0	1.5169	0.494	0.5823	8.1506	1.4084	1.2329	2.2795	4.4843	1.2642	0.6302	1.3821	0.3011	1.5694	0.8856	2.9316	2.1736	5.1169	0.9376	5.6251	0.2548	11.8487	0.5153	2.3422	2.8472	2.5963	1.8207	0.7277	3.3089	1.7366	1.5507
LINC01003	1.3327	1.8804	3.0467	1.4659	1.4281	0.7771	1.997	2.2213	1.4333	1.8361	1.1167	1.9204	0.9565	2.9117	0.7632	2.0866	2.0078	1.129	1.8657	2.3627	2.5109	2.7024	12.2093	6.3492	1.9496	1.7822	4.5252	7.1558	0.713	1.7894	1.9987	4.1883	4.034	2.3315	4.6112	4.7144	0.9422	3.8655	0.4081	17.444	1.2534	3.4189	2.349	4.9	2.3794	2.9497	8.5329	4.5698	1.6632
AC026471.4	3.8466	3.6937	2.7388	1.6038	1.7309	2.0918	1.621	1.7454	1.877	3.2542	4.1913	3.11	1.6777	4.521	1.7398	4.4313	2.8132	1.4284	1.2774	1.7166	0.8149	1.374	4.8135	5.1968	1.4986	2.0619	3.5437	1.3362	1.8383	3.7217	1.1978	2.6992	3.4354	0.9502	8.6516	3.115	0.7197	3.2818	1.9676	4.1986	2.7212	1.4113	3.5422	7.0668	4.1783	1.1794	6.5609	7.7151	1.7759
TBILA	1.5934	1.0519	0.9053	0.2535	0.2214	12.5546	0.0451	0.8468	0.058	3.0927	1.2076	0.3071	0.6067	0.5716	0.7208	3.1457	0.895	0.0697	0.1833	0.2947	0.6462	0.2702	1.2844	3.9682	1.1579	4.909	13.3656	0.8363	0.3247	1.6895	0.6324	0.5896	3.0791	3.859	12.0462	2.1467	1.1043	1.7005	0.9967	0.0942	0.1702	2.0193	1.6746	0.8699	0.1313	1.4382	5.0833	3.6892	1.9263
AC092368.3	1.5982	0.6354	2.4333	0.6995	1.617	1.5476	0.4941	2.1421	0.6003	1.7296	1.9788	0.8939	0.6818	0.9279	0.5641	2.2666	1.2921	0.2334	0.4377	1.9109	2.1061	1.88	0.8372	1.5701	4.0883	2.0488	1.8476	0.8598	0.9881	1.1962	1.1643	1.7579	1.0988	2.3169	0.7046	1.0454	0.4739	1.0533	1.4088	0.1911	1.5116	2.3348	1.9599	1.1691	1.1192	0.3762	1.4204	2.3827	1.305
AC009065.8	1.1771	1.0824	1.156	0.54	0.5781	1.2241	0.5542	0.5551	0.5347	0.6181	0.5357	0.5579	1.3383	2.1857	0.6117	0.8522	0.66	0.3855	0.3293	0.6883	0.5376	0.8778	0.7335	1.6025	2.3719	1.591	1.5743	0.6548	1.6958	1.561	0.5688	1.7155	1.2528	2.8804	1.8197	0.7675	1.1717	4.3999	2.1592	4.5275	0.6891	2.1074	1.0623	1.1386	2.7641	0.3798	3.892	3.4837	0.5346
AC007406.4	3.1429	1.8984	2.4784	2.1167	2.8152	1.1451	2.3879	3.0413	1.9407	1.7592	1.6922	3.4914	1.5018	0.9605	1.4104	3.2245	2.3829	1.789	1.2493	1.1121	1.2757	0.4246	2.3942	1.6886	0.9788	3.0057	3.2157	4.0123	0.6199	2.8188	0.7823	2.2277	1.3949	3.0525	1.6531	1.1209	2.3205	1.1211	0.6967	4.067	2.0679	0.9306	3.5517	0.6351	4.1477	1.5543	2.5333	3.6563	1.3954
DLGAP1-AS2	1.3465	0.9863	1.5584	0.2374	1.2339	4.691	0.3397	1.7012	0.1949	1.9583	1.3755	0.6035	0.3326	2.3375	0.325	1.2	0.9763	0.33	1.1628	0.7517	2.6235	0.8843	2.1874	1.515	2.0984	2.8648	2.5599	0.8892	1.6609	1.054	1.2155	0.9628	2.8862	0.9364	5.3605	0.9358	5.7217	2.2506	0.1599	0.863	0.8746	0.8476	6.8042	3.1606	2.4317	1.8151	3.4869	5.3179	5.7695
AC040977.1	2.2846	2.9011	4.8466	3.0537	2.0314	1.0361	2.6313	1.5409	3.1122	1.3489	1.5896	4.9758	2.6354	6.1871	1.7929	3.5529	2.8161	1.2794	1.6323	0.9987	1.8528	3.9241	1.4654	2.8011	1.9617	1.2371	0.629	1.4693	3.5522	6.2928	1.3938	1.0872	2.6982	1.5921	2.7363	2.9756	2.7368	1.9374	1.4309	6.4418	2.2617	1.4652	2.3185	1.6587	1.6687	4.2288	4.2354	6.9235	0.8773
AC116914.2	1.0991	0.5971	1.3304	0	0.7367	0.3489	0.3001	0.3758	0.2896	0.0837	0.0604	0.0889	0.9319	2.9594	0.5712	1.0256	0.3404	0	0.0939	1.6186	1.1912	0.6424	0.7772	1.7923	1.2846	1.5907	1.9461	0.4536	1.0805	1.0368	0.6161	0.8009	0.9188	1.818	1.6126	0.7794	0.9519	1.2908	1.4055	2.4381	0.5998	0.5256	4.243	1.2032	1.9668	0.8703	1.9414	3.5937	0.3619
AC027796.4	0.8966	0.6867	0.8338	0.412	0.0613	3.8628	0.433	0.2294	0.225	1.0031	0.5635	0.2071	0.8963	1.0909	0.7036	0.7399	1.0768	0.5021	0.3437	0.5063	0.4627	0.9411	1.5527	3.4549	0.8554	1.4565	1.4502	0.7414	0.6745	0.7435	0.547	0.8	0.6589	1.9526	1.6108	0.3893	0.8804	1.6199	0.4305	1.0901	1.287	0.425	3.3522	0.4507	0.5821	0.4215	1.4313	2.3183	1.0329
AC007114.1	1.62	1.4257	1.3604	1.2328	1.3399	0.511	0.8696	1.7751	0.985	1.3283	2.2499	1.3601	0.587	3.9344	0.3562	2.1641	1.6887	0.7672	0.8956	0.4912	0.3126	1.6509	1.9093	3.2264	1.8205	0.3131	0.8756	2.244	0.7912	1.1605	0.7955	2.8604	0.7345	0.82	3.4536	2.7001	1.1791	4.5028	0.1381	4.1068	0.6297	1.0642	1.8345	2.6288	7.8357	2.1977	7.3371	4.1027	1.2603
AC004148.1	2.2032	1.5078	1.2338	0.3209	0.484	1.9909	0.3305	0.6771	0.2609	0.6408	0.4356	0.4136	1.1039	1.222	0.506	2.2971	1.1502	0.0697	0.1057	1.2447	0.8943	0.6559	1.3097	2.2947	1.0223	2.508	3.7989	1.263	0.4056	2.491	0.4779	0.7216	1.2098	2.4744	1.6008	0.9167	1.0005	1.5803	0.8864	5.0206	0.4403	0.7329	5.0752	1.8179	2.9287	0.5108	2.4362	7.2623	0.9005
AC113189.3	0.5815	1.4359	0.414	0.1984	0.7309	0.6923	0.2647	0.9389	0.3405	0.5903	0.0533	1.0971	4.2001	0.0932	0.9066	0.3768	0.1501	0	0.1655	4.0657	3.5597	0.7931	0.6854	3.9929	0.5664	0.8767	0.7355	3.5633	0.9528	0.0703	0.4527	6.427	13.524	0.8791	0.079	0.1145	2.9845	1.3133	0.7436	0	3.3499	10.5944	2.7903	0.0663	1.7826	0.5581	0.6114	4.0273	2.3252
SEPTIN9-DT	1.8507	5.5658	1.2839	0	0.7555	10.5266	0	4.8266	0	2.8904	6.2366	0.1726	0.0894	2.9433	0.9001	3.5239	0.9738	0	0.0101	0.773	0.8857	0.846	1.1745	0.2647	1.9967	2.7329	1.9006	0.1869	0.379	0.4649	1.1526	1.7981	1.0527	2.2535	2.2048	1.4442	0.7649	4.2868	1.0438	0.015	0.259	2.2045	3.8812	3.7986	0.9199	0.9052	1.1675	2.99	1.9197
LINC00667	2.6901	3.0279	1.9966	3.9788	2.0151	1.8685	2.965	2.6487	3.6987	2.2485	1.6971	3.1229	1.1075	1.2188	1.9299	2.3998	3.44	3.2439	3.3714	1.8199	2.7034	5.3467	2.8632	3.1628	1.274	0.7165	2.0278	0.8963	2.4842	1.3382	0.5772	2.4244	2.2025	0.3162	0.7077	1.7058	3.8373	2.7651	1.577	2.7432	3.5757	2.4115	2.8984	1.4677	2.9312	2.4451	4.2617	3.134	1.6604
LINC00909	1.7674	1.1151	1.5319	1.6272	1.253	0.6192	1.5711	1.1047	1.4433	1.0171	0.7248	2.2605	0.9466	1.3244	0.4085	1.9258	1.4967	1.1603	0.7798	0.3508	1.1673	1.2679	1.6674	1.314	0.9257	1.0052	1.3058	0.3348	0.7917	1.4455	0.508	1.8995	2.748	0.7159	1.1756	1.0514	1.8657	2.0985	0.8889	4.3793	1.2437	1.4699	1.7365	1.2254	5.7941	1.0042	2.118	0.8536	1.2818
AC010761.1	1.601	1.8624	1.4692	0.2549	0.6558	5.732	0.2267	1.0744	0	1.1377	0.9195	0.2589	0.972	3.1475	0.9244	1.2172	0.854	0.2253	0.5772	0.5557	0.7069	0.603	1.202	0.4275	2.287	2.3385	3.5097	2.2823	0.8307	1.0327	0.565	1.1926	1.0752	1.8793	3.074	0.6517	1.0271	1.8962	4.4404	1.4656	0.453	1.4583	6.8206	1.4848	1.344	0.6146	4.1297	6.4706	1.1882
AC132938.3	0.7726	0.8927	1.1002	0.6863	1.1726	0.324	0.2389	0.5815	0.4353	0.3996	0.7375	0.7543	0.7141	1.7944	0.5303	1.1109	0.7225	0.4	0.1992	1.119	0.5617	0.5112	1.2142	1.7016	1.806	0.4396	1.2537	0.9735	1.2182	1.2483	1.2529	3.718	1.6686	0.8401	1.521	4.6864	1.7395	2.1071	0.8352	5.4327	2.0154	1.1951	2.2701	1.1171	1.9275	1.1123	3.09	2.5818	1.5223
AC015922.2	19.9553	9.4224	10.5659	15.7528	17.2224	19.8247	12.3334	12.0799	15.058	17.7551	10.0864	17.5127	1.3025	1.2409	1.916	13.1879	13.1329	12.4518	10.7437	4.0722	3.3298	5.1719	1.3036	6.3288	8.5105	4.3911	8.8597	8.9214	1.2459	4.6151	4.047	7.8585	5.512	10.1312	1.8032	3.1592	2.7052	2.3314	2.6874	1.3436	2.3474	6.8638	8.1417	1.6396	32.4845	2.4549	8.7221	6.7809	12.6172
MAFG-DT	0.8692	0.8335	0.5047	0.3109	1.4425	0.0938	0.507	2.6736	0.9488	0.6425	0.826	0.423	0.7155	3.1974	0.5964	0.735	0.4836	0.3563	0.1657	4.4062	1.4329	1.2726	18.5001	5.7944	3.176	1.6285	1.0816	1.374	2.9037	0.3184	1.419	1.3037	1.8233	2.3415	3.7834	3.4011	6.9919	5.001	0.6734	14.6549	3.275	5.1889	2.1535	3.9955	4.3375	2.272	2.3425	0.4369	2.6359
AC138207.5	1.3685	0.8882	2.6726	1.0404	1.2449	0.5586	0.5695	1.0694	1.305	0.5359	1.4621	0.6323	0.8104	3.7599	0.894	0.5473	1.635	0.9079	0.4007	0.698	3.7197	0.8227	0.9831	3.8257	0.3656	3.8669	0.6594	0.6748	11.1472	2.0429	2.9952	0.2279	0.7543	1.1266	1.9123	2.3568	1.0535	0.989	0.72	0.5452	2.1813	0.6411	0.614	0.6955	1.6715	1.6325	2.7626	1.1719	0.6989
AC022211.3	1.879	1.9744	0.5693	0	0.536	5.2673	0.0728	0.4556	0.0702	3.8354	0.3078	0.3879	0.6779	1.3071	1.1219	1.3679	0.3096	0	0.0341	1.8198	0.8666	0.701	1.7592	1.4412	4.6727	0.6751	2.4271	4.4696	0.0983	1.0444	0.2988	1.5732	1.4396	2.2612	0.717	0.5198	0.9233	2.0225	0.9407	2.3818	0.7273	0.5463	5.2841	1.2583	0.477	1.3814	2.1186	3.3769	0.7523
NDUFV2-AS1	0.8599	0.6067	1.3517	0.48	1.1603	1.3118	0.6506	1.4636	0.6081	1.0033	1.1299	0.7223	0.6312	1.5464	0.6384	1.2331	0.7437	0.5893	0.5817	0.7675	0.7531	1.2402	2.3867	1.6103	0.6004	1.4951	1.7891	1.2234	0.5215	1.718	1.1684	0.6022	1.3357	0.8342	2.0209	1.597	1.8591	2.0378	0.5484	3.0151	0.5011	0.6256	1.6222	1.1614	1.0547	1.2541	2.1135	1.9474	0.7039
SNHG25	0.2301	1.0227	0.983	0.1177	0.5784	1.9175	0.1047	1.18	0.1011	1.0512	0.2531	0.093	1.5174	6.97	0.7772	1.4314	0.4455	0.1214	0.3439	4.4668	1.3854	3.7657	5.9664	1.4812	1.7481	1.0407	1.9401	3.7119	1.8379	1.1688	2.1495	1.4252	1.4056	2.7011	3.1885	6.6628	1.3285	12.0561	4.4726	2.0417	0.9767	0.8646	2.5594	28.1012	0.6863	2.9814	1.5967	9.7178	1.1906
ZNF793-AS1	0.9789	1.0005	0.6159	0.5125	1.278	0.9937	0.7045	2.5294	0.6398	0.832	3.0419	0.8282	0.1072	0.8537	0.4259	1.841	0.8638	0.4565	0.3305	0.4368	1.3295	1.6632	5.1514	1.1332	0.5055	0.6727	3.263	0.1025	0.7553	1.8336	2.318	0.8294	1.3321	1.0082	2.6535	2.8115	0.3395	3.7633	0.1164	6.7089	0.8006	1.2286	3.8727	1.8534	0.6789	0.6063	1.1776	0.2636	3.2339
AC067852.2	0.6776	0.8126	1.3784	0.8208	0.811	0.3073	0.5286	1.4262	0.4494	0.4632	0.7452	0.8161	0.6513	2.1807	0.3737	1.086	0.9102	0.394	0.3424	2.2153	0.8159	1.1234	2.499	1.8158	1.503	1.576	1.7839	0.9338	2.8887	1.2844	1.2659	1.0983	1.1559	1.8741	1.2511	1.5934	1.4171	2.1111	1.1317	1.4723	0.7295	0.7935	2.2348	2.0246	0.9898	1.6623	1.2562	3.8054	0.9822
ASB16-AS1	2.4956	1.8692	1.5559	1.8338	2.2046	1.0823	1.9892	2.0969	1.8119	0.8852	1.0575	2.3181	1.194	1.824	0.4497	2.4945	1.9426	1.4207	0.836	1.455	1.0368	3.3975	3.7638	3.8637	3.6166	1.5339	3.265	2.2135	2.2128	1.3384	1.723	2.3759	2.8385	2.6492	4.5957	1.9371	3.1879	4.5404	1.2877	5.1965	1.1502	2.9262	3.8777	1.8958	5.2141	3.1587	5.6798	12.7124	1.653
ILF3-DT	11.3225	12.0115	16.5942	12.5117	14.3117	6.2469	12.7729	13.6939	10.1007	13.4838	14.8294	20.1865	6.1387	23.1564	3.7215	17.4583	14.7378	9.1242	7.4512	13.8054	5.652	11.7086	42.6201	19.5882	5.825	11.1076	12.294	14.268	14.5283	12.9915	6.5694	14.0452	21.1161	18.4083	21.2985	26.964	8.1096	7.6057	8.3575	40.9915	12.2742	14.2257	13.4027	21.6841	19.1938	9.5089	13.6955	26.6869	5.9407
AP005482.2	1.1772	1.4479	1.6131	1.3184	1.7494	1.6218	1.0513	1.5694	1.1705	0.8794	2.2718	1.5803	0.9207	1.0679	0.9003	1.8653	1.5135	1.0314	0.4742	1.7842	1.1234	2.3368	5.0262	1.1057	1.4537	5.1701	3.5208	1.7998	0.4913	1.7084	2.4069	1.0682	1.6282	2.0621	1.6294	1.2863	2.7785	2.6485	0.6362	6.4754	0.5926	1.4567	2.674	1.8843	2.6056	1.5029	1.7935	1.5735	1.2747
MAP3K14-AS1	1.2309	0.9713	0.8191	0.057	0.7722	0.7953	0.0338	0.8	0.0761	0.9324	1.085	0.24	0.268	0.8268	0.3279	1.3419	0.3832	0.0653	0.1004	0.737	0.3501	0.4519	2.4349	0.9503	1.5253	0.8653	3.3169	2.0768	0.3344	1.2881	0.3698	2.1905	0.9466	1.0396	0.9882	1.261	0.4851	1.4695	0.2468	2.3246	0.4726	0.655	3.1486	1.5361	0.7348	0.4675	1.4203	5.2708	0.7012
TBX2-AS1	4.3228	1.1918	4.3052	1.3299	4.4443	3.8729	1.3036	4.9718	1.1414	3.8365	6.2709	2.1442	0.2498	3.0093	0.6064	15.5286	1.6224	0.9237	1.2909	0.4734	1.2615	0.3255	2.3756	3.6875	0.031	19.8632	22.585	27.1916	2.542	14.6452	0.5946	0.058	1.7224	8.4055	32.8157	51.6395	0.5614	20.8671	0.0814	0.3698	0.595	2.5728	4.2861	29.812	1.6215	0.42	1.2381	29.8258	0.3493
CEBPA-DT	1.928	1.3797	0.7563	0.6403	2.4507	0.358	1.2716	2.1061	0.7668	1.1301	3.2487	1.8941	1.0967	4.2258	0.3932	3.8811	1.2282	0.645	0.3976	1.8767	0.403	2.0667	1.0633	7.0813	1.1565	6.7919	8.0732	0.6551	0.9477	2.1858	0.7612	2.5767	1.2725	2.0109	4.0803	5.34	0.154	15.1169	0.5285	0.0738	1.2441	5.6765	2.6183	4.2611	4.4774	1.0789	1.3219	1.0903	1.3279
AC027307.2	2.8438	3.745	4.2245	3.7726	2.9711	1.5883	3.7071	2.7007	2.837	3.582	4.035	4.3714	4.1343	5.1992	1.5143	5.2417	4.2411	3.0755	2.1286	2.3345	1.7757	6.6486	9.7931	9.8836	2.1748	4.2132	2.8714	2.4367	7.1187	1.8598	2.1974	4.0166	5.5762	2.5851	2.8332	2.1784	5.7602	2.6641	1.0236	4.072	7.8769	6.1883	3.4228	3.8193	1.0646	1.8702	2.1705	6.1701	2.0644
SNHG30	3.1502	3.6267	5.5003	4.456	7.8009	2.5321	5.3332	6.7114	3.4014	4.3235	4.1928	5.7266	2.8354	15.9763	1.0949	5.3673	5.578	3.346	4.0779	5.3457	3.2861	4.9374	9.6488	11.2284	7.6687	7.3084	12.012	12.4054	6.7314	2.2423	5.6608	6.9599	5.9867	5.5779	7.9816	15.7939	3.0893	6.471	12.9425	21.1356	2.2144	4.9624	10.398	17.5309	23.6385	5.8208	6.4809	10.5517	5.4933
AC036176.1	1.426	2.6761	1.6826	1.3343	2.4239	1.6815	1.0755	3.5985	1.5388	1.8923	2.6662	1.68	0.4222	2.0765	1.2916	1.996	1.3567	0.86	1.5135	0.5273	0.9813	1.5241	2.273	2.4479	1.2857	0.9091	1.7864	1.0088	1.7023	0.5913	0.7232	1.0985	4.0347	0.6087	1.6938	0.9631	3.6463	3.8647	0.5002	9.5028	1.1859	2.533	0.6398	1.9513	1.9038	2.0237	1.0281	0.5828	3.5074
AC008736.1	4.0543	2.614	3.2876	0.8068	2.076	1.4301	0.6663	2.3423	1.187	1.2004	4.0254	0.774	1.4853	6.2812	0.9071	2.7147	1.3517	0.7132	0.553	5.2771	3.0853	4.6077	3.9378	7.2011	1.7769	23.0907	8.6886	3.2955	3.183	4.0861	1.6833	3.8981	20.4216	3.305	4.1769	9.5834	1.3546	13.9887	1.0081	1.5346	2.0145	3.0391	7.6266	4.3534	144.0672	1.9862	7.3177	33.4856	4.9003
AP001542.3	2.5186	2.8773	3.673	14.5958	3.102	2.2157	14.5291	1.5908	7.7293	0.8318	1.8022	5.8392	8.0045	1.8092	3.1224	0.8023	12.877	10.5688	7.696	2.6271	0.6212	10.2871	1.2875	1.0418	2.9792	0.915	1.3817	0.683	2.4611	0.4404	10.4887	2.4324	2.1074	0.421	0.7421	1.1835	1.46	2.9606	1.8937	0.4616	1.5088	2.8195	0.7148	1.9101	1.1464	0.5243	1.4549	0.5374	1.3989
AC011477.1	2.8476	1.5778	1.6319	1.0306	1.193	2.3427	0.9483	2.711	1.1896	2.1153	1.6232	1.3477	0.6216	1.5361	0.7941	3.8345	1.3177	0.843	0.6079	0.5889	0.8364	0.4668	1.0096	1.9076	0.6494	3.0575	4.4507	2.293	0.5121	3.6792	0.7137	0.1012	0.8932	1.8715	3.3969	0.9235	0.802	2.8862	0.4263	0.8364	1.2003	1.8506	3.9537	1.7582	1.6572	0.55	4.2939	3.9741	0.5227
AC020916.1	14.0207	16.4998	9.877	0.4227	0.9693	28.0829	1.9624	7.4252	0.4999	37.4157	9.6622	1.9806	1.3002	4.9132	5.1515	5.0501	7.788	0.9427	1.1492	0.8415	2.0138	1.2571	2.6227	1.8619	3.3008	0.8232	0.6965	1.3511	1.3288	0.7517	1.7787	0.5298	1.3258	1.3788	1.0456	0.2084	0.4306	0.6022	2.1016	0.2256	1.2095	0.8993	1.56	1.2211	0.2946	2.6119	1.2732	2.9462	1.9793
AC008735.2	1.9384	0.7883	0.7713	0.3501	1.3853	4.3891	0.2595	0.6497	0.3505	1.0852	0.1254	0.507	1.8798	0.2193	1.037	3.0589	0.7505	0.2407	0.2678	1.2212	1.9566	1.9994	4.6589	7.976	2.9319	8.9389	6.7299	5.2188	0.4904	1.448	0.9054	3.2821	1.9797	5.4756	3.9966	1.3476	1.783	9.7855	1.2832	4.2999	1.9014	2.2591	13.8769	2.4964	5.4696	0.8208	2.158	13.4759	5.471
AC060766.4	0.9827	1.5295	0.6785	0.6095	0.9981	0.1418	0.4337	2.5793	0.5231	1.1337	1.1136	0.6742	0.1683	2.6919	0.2476	2.1768	1.0147	0.5029	0.2289	0.2126	1.9365	0.8355	1.3572	2.4537	1.3226	3.6635	3.1638	0.0894	2.9276	0.5186	1.5579	1.4757	2.1447	0.4449	0.534	1.0559	0.2866	2.744	2.681	0.4907	2.817	1.0173	3.7022	0.4482	0.9178	1.6721	4.5088	3.4486	1.0927
AC011477.2	2.0635	1.3326	1.2432	0.731	1.197	0.3149	0.6502	2.3516	0.6274	0.423	1.1783	0.9625	0.3738	0.6869	0.2062	4.3817	0.4302	0.0838	0.1017	0.8854	0.4779	0.6494	1.6837	0.8174	0.6493	2.058	5.3534	3.0965	0.8777	3.801	0.3707	0.5205	1.6841	2.2867	3.1052	2.1574	0.7255	3.9432	0.6901	4.0743	1.155	3.0906	3.8946	2.2806	2.7221	0.2856	3.2043	4.2709	0.448
AC104532.2	2.8237	1.2336	0.8119	1.0559	0.819	1.2929	0.6426	1.9493	0.5723	1.7778	0.9854	1.1854	0.3581	0.3655	0.5079	2.7869	1.3456	0.9743	0.8578	0.7512	0.5231	0.7617	5.5467	3.0294	0.8251	4.0933	1.5109	2.6687	0.6006	2.8371	0.558	0.554	1.1872	3.7666	4.2493	1.6045	1.228	2.0603	0.5	1.5831	1.35	1.7065	4.5123	1.4118	4.6157	0.5082	2.7405	10.32	0.613
CARD8-AS1	1.1046	1.4439	3.4465	0.3657	2.3954	0.5415	0.6506	1.8604	0.6991	0.5936	0.4645	1.4578	1.4538	2.6867	1.3422	0.8084	1.2327	0.6515	0.5687	0.7539	1.4181	1.0634	3.4972	2.161	0.5696	2.0963	1.6846	0.2681	1.9961	1.9567	1.5933	1.0772	0.8461	1.6034	0.9004	1.8142	1.0707	1.1886	0.457	0.8133	1.5366	1.2873	2.487	0.4112	1.0981	1.0757	2.6233	1.9585	1.2226
AC008764.2	7.443	3.1506	3.2705	6.4419	2.9935	2.633	3.6392	2.2296	4.4828	3.8859	0.7016	4.9517	2.2438	0.0818	1.6798	6.7468	5.7965	5.0275	1.9249	0.4176	1.178	0.9447	1.2699	1.1681	1.6901	5.3348	2.582	4.3081	0	0.679	0.1589	0.5579	0.9846	4.1757	1.5254	0.5529	0.5321	0.2305	0.5656	1.6713	2.3727	2.557	4.3413	0.873	1.7336	0.1837	4.293	7.9962	1.3605
AC005261.1	4.5444	4.4774	7.4928	3.5053	4.0406	5.6575	4.1161	6.0393	3.1338	4.724	4.0355	4.652	4.8898	10.7698	5.742	6.4016	5.3629	4.8993	9.7945	5.0717	8.3669	6.287	12.896	17.0393	3.8716	13.7567	17.721	5.6528	7.0706	4.0281	3.305	6.853	6.7573	7.7513	5.3269	4.5054	5.5874	9.1741	3.3927	8.2978	5.575	3.9309	22.0822	5.4064	12.176	5.7694	8.7475	13.7587	6.0209
LINC02560	1.8117	4.3359	1.8357	0.0713	0.759	1.4932	0	4.1691	0	1.5916	4.3682	0.0563	29.5403	0.201	85.3144	2.9801	1.0792	0	0	0.0311	1.2167	2.24	6.0227	20.394	3.2577	27.5656	1.8801	1.8822	2.5689	0.4045	0.3255	1.1171	3.8982	3.9039	2.0448	3.0883	2.481	3.0215	0.2139	1.4132	2.3662	7.9025	9.6657	8.7245	3.7409	6.8719	1.055	22.4038	0.7211
MIR4453HG	1.3806	1.132	1.0931	0.5237	0.8665	1.1846	0.6987	0.9781	0.412	1.7696	0.51	0.8792	0.8838	0.6049	0.6316	1.5917	0.9494	0.5739	0.8102	0.3426	0.6291	1.1279	1.1141	1.3177	0.8349	1.1637	2.1664	1.5639	0.4323	1.1063	0.3685	0.9633	0.7815	1.3311	2.4072	0.8442	0.8002	1.6951	0.4581	2.6352	0.7499	0.976	1.9393	1.3567	1.6906	0.3607	1.9504	2.3021	0.8776
AC020915.2	1.7185	0.8807	0.6643	0.6285	1.237	0.6187	0.6881	1.2989	0.6743	1.1331	0.7404	1.0313	0.4006	0.8064	0.3683	1.1848	0.9786	0.723	0.5799	0.3004	0.7254	1.3738	0.529	2.3619	0.9801	1.4601	1.8423	1.1033	2.6706	0.9513	1.0261	0.9467	1.162	1.3549	1.2516	1.1307	1.7787	1.3657	0.6827	2.2307	0.8952	1.0328	4.0185	0.8162	1.685	0.6036	0.9686	1.062	1.9279
AL118506.1	2.5529	2.0602	1.2931	0.531	1.2869	2.125	0.5762	2.2589	0.7565	2.9235	1.5921	1.3508	0.6844	1.3073	1.3644	2.8889	1.4224	0.6791	0.771	1.0744	1.3059	2.6082	1.8918	5.3352	0.6065	2.159	1.8113	1.7013	2.7546	1.5664	0.9113	1.7696	2.2755	1.3788	2.7069	1.4412	3.7498	2.953	2.5586	1.0787	2.5549	2.1766	3.8161	3.0602	2.9094	3.8322	2.7627	2.2126	1.8794
AC022150.2	2.9799	2.2319	1.273	1.169	1.5813	1.1825	0.7685	2.264	1.0469	1.815	1.0105	1.2849	0.4211	1.4327	0.9291	3.3985	1.6152	0.7862	0.2757	1.3963	2.0633	1.3353	2.6926	5.0299	2.2058	6.6488	2.8894	3.1302	0.1221	2.4867	0.6495	2.4972	2.6826	1.6165	3.2791	1.937	1.6727	3.3649	1.5242	1.8886	3.0416	3.8341	11.211	1.8009	7.8999	1.8233	2.5691	5.9541	8.644
AC024075.2	6.2752	3.2812	5.4574	5.5775	2.9109	2.1714	3.9925	3.3159	3.9287	5.1911	2.3522	5.3368	3.2524	5.9091	1.8844	7.6317	6.692	3.3687	2.1786	1.2015	2.0003	1.6245	2.0303	4.51	3.0707	11.1561	7.1768	4.2847	2.8284	2.6943	0.7708	0.712	1.7313	3.8233	3.646	3.5414	1.0134	2.9619	0.8663	3.6193	1.975	2.4328	3.6513	3.4911	1.4571	1.5943	5.397	11.803	1.4504
AC011445.1	0.3698	0.3652	0.7898	0.5676	0.6196	0.4402	1.178	0.9481	0.1624	0.7038	0.2033	0.8968	0.1742	6.0446	0.3843	0.4313	0.2863	0.1951	0.3947	3.3827	1.2245	2.2692	6.6822	7.4578	1.7286	1.3379	2.9618	2.7743	4.5438	0.4025	1.8998	0.2694	1.9021	1.1838	1.6577	4.8071	0.9785	11.8578	0.2837	9.6082	0.5605	2.1472	1.3306	8.6013	1.9299	1.1977	1.6328	2.2668	2.0872
PTOV1-AS2	1.4069	1.1117	0.9349	0.192	0.7073	1.8858	0.37	0.5345	0.0549	1.4045	0.2923	0.5308	1.0014	1.4732	0.5524	1.799	1.3316	0.495	0.267	0.865	1.713	1.2792	1.9407	4.0251	2.7406	3.356	3.2425	1.7125	0.3458	1.6789	0.7594	1.7087	2.2919	2.4022	2.4975	0.7945	1.2034	5.4227	0.9755	3.6064	1.1375	2.3282	4.3982	2.1819	4.1495	0.6302	1.7751	6.6872	1.7354
RAB11B-AS1	1.4249	1.503	2.5018	1.1326	1.2982	0.7027	0.9822	1.5923	1.2637	0.6741	1.6888	0.8948	1.7724	3.5918	1.4522	2.6247	1.3498	0.6716	0.945	1.0125	1.0828	1.8435	1.2609	2.2322	1.1318	3.0867	2.3095	1.3182	3.026	4.7583	0.8529	0.2218	2.0282	2.3178	3.6535	5.4282	1.278	1.8745	0.7218	1.1223	1.6274	1.5878	2.281	2.8205	3.9059	1.5933	2.1294	5.2017	1.0152
AC011503.2	0.7356	0.2317	0.2277	0.0218	0.4288	0.0508	0.0776	1.057	0.1686	0.2435	0.1993	0.1034	0.0402	0.2666	0.2105	1.5751	0.1981	0	0.0182	0.8278	1.4764	1.5205	2.2115	1.2078	0.5483	1.813	3.7036	0.8799	0.2882	5.2143	0.9362	0.4506	1.1106	3.3108	3.4414	0.7938	1.4671	2.5618	0.8616	1	0.6077	1.2091	1.7021	0.569	0.0212	0.66	1.5604	3.1809	0.4714
RPARP-AS1	0.9917	1.1026	1.1164	0.2816	0.8875	0.4162	0.3356	0.6036	0.1961	0.8499	1.0193	0.7808	1.1837	2.5863	0.4533	2.2771	0.8363	0.2521	0.2749	1.9046	0.9504	1.311	2.7048	3.3467	1.3169	3.3722	3.1608	1.868	1.2506	0.8929	0.3104	0.6016	1.2019	0.8228	2.2304	2.3902	0.9293	2.1248	0.6852	10.3789	0.8123	1.1103	2.4528	5.357	3.0352	1.0353	3.6882	4.1522	1.1015
AC010487.1	1.744	1.495	1.2651	0.2694	0.386	0.8879	0.1198	0.45	0.1156	2.0043	1.1219	0.1064	0.248	2.5314	0.1026	4.4521	1.4779	0.2778	0	0.9104	0.4755	0.1154	0.2585	24.8529	1.6922	8.6913	6.4368	2.617	0.3235	6.1127	0.4304	0.4796	7.8711	0.3863	4.2915	1.8667	0.1583	2.6158	0.0337	0.2503	0.0798	0.9442	2.0238	1.801	0.687	1.0896	1.6607	2.3311	0.9287
AC008760.1	3.2403	1.865	0.8299	0.0477	0.625	6.9196	0.0849	0.611	0.041	3.1949	1.0768	0.2262	0.9663	0.4932	0.848	3.4079	0.686	0.246	0.3583	0.5826	1.0106	1.7713	1.7951	2.8411	1.7438	4.2455	2.7125	0.4723	0.2865	1.2856	0.4791	0.3397	1.0793	1.0946	3.9144	1.0745	0.6954	1.0108	0.9778	0.0295	0.9047	0.5096	3.5082	1.1803	0.5099	0.9733	2.1765	3.0806	0.7018
ZNF528-AS1	1.0206	0.7075	0.5829	0.9397	0.8667	0.6059	0.6798	0.643	0.9183	0.9266	0.5384	0.805	0.297	0.617	0.2645	1.9141	1.3407	0.6072	0.4724	0.4838	1.592	1.2157	0.6607	1.2676	0.9568	1.8047	2.1175	0.2262	1.9237	2.1154	1.1937	1.1166	2.3405	0.2391	1.9253	2.2228	2.0733	2.8183	1.1092	2.5032	1.4323	2.4829	12.5375	1.2338	1.1686	1.5251	2.6661	0.8704	2.982
AC010326.3	3.4622	3.9778	3.6892	1.1087	1.8155	2.4674	1.8866	2.9256	1.448	2.5105	2.4866	2.4374	2.7069	4.7108	1.6156	4.0657	3.5381	0.8451	0.4827	2.1652	3.2899	3.1111	6.7732	14.8778	5.1751	15.8788	12.908	9.5602	3.8783	14.0143	1.1881	3.2952	4.6343	6.4593	7.6408	2.1434	2.9463	6.2552	2.7227	5.6424	3.4276	3.9261	20.5574	3.4162	9.3191	2.6787	10.6382	17.9364	2.1715
SNHG8	5.0071	6.4275	9.384	3.2494	3.7027	6.204	4.9697	4.3632	2.6273	6.4639	8.0353	4.1364	4.5005	15.3782	3.3705	11.4906	5.0036	3.77	3.5524	3.4992	3.4884	4.0002	12.8926	5.2302	3.117	3.5785	6.9542	5.2622	6.9233	5.1911	9.2602	5.6045	4.432	2.9674	3.5114	6.7902	2.8668	5.4961	5.6796	4.5646	2.5974	6.4217	8.1422	17.4485	7.8868	4.9196	4.3236	7.7117	5.1661
Z98884.2	0.8952	0.7636	0.4056	0.4997	0.6137	1.8086	0.7408	0.7884	1.0007	0.9295	0.179	0.4606	1.2267	0.4696	0.6767	0.9493	1.0713	0.6013	0.1737	0.8716	0.98	1.4746	0.6395	0.6287	0.6658	2.1594	2.6762	1.435	0.1	0.4725	0.9123	1.4233	1.4653	2.3449	1.3931	0.4809	1.6054	0.8822	0.791	1.0316	0.7896	0.9452	1.6507	0.2784	0.445	0.6444	2.0536	1.2196	1.0336
AL049840.5	8.341	7.6541	10.5017	3.5113	5.254	15.1492	3.7334	9.7304	4.8841	10.0591	7.677	6.9829	9.5483	29.0877	10.6367	9.6293	6.3521	3.7461	4.1254	8.1486	10.8516	7.2149	4.5862	9.6468	9.0343	10.5594	16.2272	4.2018	18.0283	7.7268	10.7946	5.8626	3.88	9.2799	6.9115	6.875	14.4021	15.8537	16.8041	23.1203	10.4504	3.0715	16.1276	5.3155	5.195	8.2612	11.4444	16.8169	7.2907
AC010969.2	1.3661	1.6328	2.2624	0.851	1.5925	1.5792	0.7839	2.0475	0.713	1.4471	3.4403	0.8724	1.7532	3.1604	1.9703	2.2477	1.0732	0.7104	0.8791	4.6385	1.2457	1.7936	2.419	3.5514	1.5041	1.8804	2.5874	3.0972	1.776	2.4926	2.4136	1.2624	6.6518	1.7272	1.6864	1.8251	1.9956	3.7111	2.6229	4.2286	0.9004	2.0559	2.3252	3.2441	1.6484	2.1662	1.2989	4.7404	4.6146
AC010531.6	0.3589	0.5514	0.5679	0.1633	0.6683	0.4431	0.4356	0.3181	0.3503	0.2429	0.4825	0.3869	0.3006	3.6816	0.0829	0.9303	0.3706	0.5051	0.3065	2.2424	1.0565	2.4242	1.2534	2.0537	1.1187	1.0582	2.152	1.2268	2.7444	0.8682	1.1922	1.8599	1.3335	1.1065	2.2755	3.8178	1.7653	4.3952	0.5712	12.5871	1.064	0.3269	1.7222	16.4257	6.5815	0.689	2.5158	1.6299	1.3132
AC025165.5	0.996	0.9291	1.3396	1.0193	1.4837	0.7466	1.1585	1.2928	1.6525	1.4325	0.9129	1.5659	1.0426	1.3835	0.6614	1.9363	1.1998	1.9857	1.5829	2.7904	2.0324	1.5201	0.8696	1.6623	0.9054	2.2691	2.8461	1.7023	1.292	2.088	4.0321	0.7258	1.8147	1.4763	1.7591	1.7658	0.7721	2.1995	0.5944	3.7876	1.0737	1.361	13.4687	2.8773	5.0612	0.7967	2.653	2.3747	1.2234
AC127502.2	3.4759	1.3773	2.1407	0.4734	0.9347	2.9585	0.8545	0.9147	0.2868	1.7505	1.3541	0.7919	0.7562	1.0727	0.2192	2.9832	1.8752	0.56	0.4414	0.68	1.3106	0.7236	0.9727	1.4946	0.8904	1.0911	1.8697	0.6329	0.8526	0.158	0.8261	0.8625	0.7261	1.2485	1.5525	0.3457	1.2371	3.9818	1.9415	0.0776	0.9404	0.4182	3.703	0.5678	5.0042	0.9303	3.2441	4.2258	0.5504
AL606834.2	1.5798	1.7196	1.561	0.8579	0.7564	1.1259	0.8218	1.0288	1.0761	0.6874	1.312	0.8342	0.972	2.1703	1.4745	1.4541	1.2983	0.4083	0.5782	2.3021	0.6989	0.4523	0.152	1.2729	1.5827	1.1666	1.4136	0.2177	1.5056	0.8891	1.0843	0.4699	0.4561	1.273	1.0512	0.9145	0.9308	1.4563	0.5937	1.2669	1.1339	0.5287	1.2236	0.4412	0.8013	0.4642	1.3831	1.3177	0.3337
MIR222HG	1.091	6.8738	3.1399	0.6464	0.8083	31.4001	0.8363	1.5771	0.343	15.503	4.4269	1.3463	1.6229	3.3683	7.4422	1.2949	5.0957	3.5877	3.0205	1.8399	3.1393	0.8525	1.3897	1.5475	5.2348	0.5333	1.162	3.5027	1.2701	0.1167	2.6499	1.0628	0.768	0.4657	0.2153	0.7872	2.7849	1.4524	2.1383	0.0582	0.8635	0.3688	0.3156	0.4636	0.6337	1.9675	2.4922	0.7666	0.7455
GAS5-AS1	1.4538	1.0284	1.5946	0.8042	1.0535	1.4345	0.7511	1.9479	1.0698	1.1368	1.4909	1.0801	0.2591	0.7557	0.4696	1.0083	0.639	0.9953	0.6375	0.6839	0.3785	0.4364	0.2779	1.2478	1.1022	1.1137	1.1927	1.9458	0.9174	0.9409	0.6607	0.4868	1.7686	1.6143	0.8648	0.3019	1.0587	1.5973	1.0049	3.4117	0.5242	0.6174	0.9769	1.0484	2.9493	0.4808	1.3385	1.5256	2.2364
AC015726.1	1.81	1.6293	2.0228	1.8289	1.9197	0.6546	2.0438	2.0627	0.7244	0.9071	1.2347	1.8894	1.8562	2.115	0.8572	2.1735	1.3129	0.8221	0.4304	0.5317	1.0208	0.4017	1.1521	2.281	0.6427	1.5198	2.2022	0.1375	0.732	1.0973	0.4281	0.167	1.4732	1.4181	0.4482	1.2185	0.7275	0.8693	0.1172	2.4976	1.0003	0.5009	0.6896	0.7524	0.8655	0.6927	1.6766	8.3027	0.8837
AC004918.3	2.4723	0.8538	0.4678	0.5662	0.4635	0.9056	0.7869	1.4186	0.7592	1.6849	0.8746	0.5312	2.6711	0.6983	1.0242	0.9679	0.4552	0.3284	0.3986	0.8178	0.8119	0.5052	2.3637	2.0774	0.6466	1.3762	2.1283	2.3349	0.8923	0.4265	0.323	1.4362	0.7782	1.1992	1.7475	1.4303	0.3327	1.1557	0.5837	1.0957	0.7338	0.7323	2.9637	0.6151	1.8906	0.9707	3.4901	1.1306	0.553
AC023509.3	1.7539	0.8967	1.2341	1.0981	1.4523	0.7533	1.3148	2.0224	1.1237	1.6025	3.6083	1.4014	1.8273	2.5796	0.8793	3.6263	1.1185	0.4791	0.7401	2.8546	0.6958	0.5789	1.4268	2.3024	0.82	0.672	5.2544	1.5018	1.7243	1.707	0.7711	0.9623	1.4065	1.3873	5.9543	5.5116	0.2184	1.7895	0.3589	8.6315	0.5505	1.1842	1.3501	0.8471	2.0104	0.6536	3.4366	3.3172	0.6989
AC104695.2	1.8778	1.4878	1.4986	1.8161	1.971	1.2119	1.991	5.1265	0.8337	0.7227	3.4268	1.9686	1.594	4.0082	1.9945	1.9576	1.47	1.0454	0.881	0.1658	1.3418	0.5789	1.0052	2.692	0.3376	5.4254	1.0439	0.5419	0.7607	1.0482	0.8482	0.8721	1.2473	2.1139	2.2875	0.9023	0.278	3.2062	0.7389	1.4647	0.7758	1.7763	15.8237	8.5272	4.7183	1.5151	1.5621	3.767	0.9512
AC106900.1	2.3206	3.4879	1.2931	0	0.9299	1.4414	0	2.3572	0	2.4582	5.5482	0.571	1.7109	3.6869	1.5205	2.4321	0.3906	0	0	2.4764	0.3037	0.7666	0.7135	2.0783	2.1226	3.4073	2.7223	1.4384	0.6199	0.8786	1.2253	2.1322	1.8815	1.0767	0.5757	0.3577	1.4078	6.5624	1.0322	0.4476	0.3059	4.1358	0.9902	1.6567	4.7646	0.5084	2.2914	1.0309	0.3322
AL391422.4	1.4075	1.8707	2.0372	1.3752	1.2812	0.6068	1.6555	2.2113	2.7064	0.9526	1.0447	1.4049	0.5784	1.3479	0.4214	1.5133	1.4442	1.5405	2.9478	0.8582	2.3854	3.162	3.5589	4.663	0.3385	0.6567	2.4419	0.1434	3.4022	0.5716	3.1491	0.9792	4.1267	1.3475	1.6902	3.0873	9.0293	0.5442	0.3081	5.7854	2.5779	3.8384	0.955	1.7516	0.7255	4.7281	2.7185	2.7381	1.1116
AC104695.3	4.8084	4.1622	3.6928	0.2212	1.8107	9.1761	2.5573	0.9236	0.0949	3.2908	1.1289	4.106	2.1377	3.2211	1.6284	0.5882	2.5102	4.4476	4.7519	0.5786	0.5205	2.3368	2.632	2.0403	0.3789	0.6516	1.0022	4.1348	1.859	11.8398	2.6245	1.3386	5.9754	3.0557	29.5941	2.9372	0.6239	3.026	5.7482	0.4109	0.5242	1.3288	2.9694	1.6264	8.003	4.0446	0.1363	2.7969	1.2199
AC079610.1	1.3906	1.9915	1.0231	0.5692	0.8933	1.913	0.1266	2.4564	0.2443	2.8587	2.6764	1.1618	0.4804	2.1396	0.9876	2.2708	0.3589	0.4403	0.2969	1.1998	0.6698	0.8399	0.1821	1.9494	2.763	3.8855	3.0485	2.1737	0.5696	2.96	0.7794	2.2631	2.6528	1.0141	2.7582	2.5201	0.9367	3.3499	0.3319	0.0588	0.3373	1.7734	3.7002	0.7294	0.023	0.9676	1.813	0.8525	1.3737
YTHDF3-AS1	0.7795	0.9019	1.0784	0.5471	0.8958	0.3182	0.6082	1.4214	0.4695	0.8479	0.9798	0.6483	0.6714	6.5111	0.463	1.4548	1.0003	0.5642	0.4374	3.9162	1.2874	1.7705	3.8152	3.1733	2.9156	1.0476	2.2911	3.6431	2.2991	0.5818	3.4539	3.0188	1.9478	3.0899	1.9245	6.1598	0.643	3.9436	1.0026	11.8576	1.7828	1.7651	2.0694	17.0978	8.7022	1.2826	2.2481	2.8826	1.5087
AL355353.1	1.4053	2.106	1.6562	0.1984	9.339	2.5384	0.5293	1.712	0.4256	1.3283	2.345	0.5485	0.5478	19.1994	0.7051	6.9336	1.2008	0.1023	0.2483	2.8114	1.9841	2.3226	3.5793	8.069	2.7187	8.0657	6.1291	6.1085	3.0967	2.1099	1.6297	1.9775	1.932	2.6891	5.8462	6.4147	1.1658	16.2851	1.4873	6.0198	0.5877	2.8472	4.3757	12.9307	8.3347	2.4419	5.0137	8.3186	0.7295
AC015849.3	2.7855	0.7768	0.7466	0.2012	0.9336	2.5488	0.5369	0.6349	0.6332	1.0479	0.1081	0.5299	1.4819	1.2605	0.3065	1.5289	0.812	0.2075	0.4477	0.468	0.4735	0.5746	0.309	1.0125	2.1449	2.1343	3.8131	3.8111	0	0.5707	0.0612	2.2447	1.5593	2.343	2.5644	0.3486	2.302	1.8946	1.7098	1.2046	0.5564	1.6567	4.5028	0.3139	3.5185	0.2359	4.7962	13.5274	1.2024
AC018647.2	2.6272	2.3204	1.426	2.6185	2.5969	0.961	2.8212	3.5755	2.5952	1.664	1.4782	2.6229	0.9972	0.8714	0.9458	2.5877	2.1701	1.953	1.1705	1.5429	1.426	1.7225	5.4032	3.7386	2.9727	3.8575	4.5075	2.0398	1.151	1.4865	1.8852	3.8789	3.0213	2.8687	3.6065	3.9106	3.5064	3.4809	1.3556	2.3408	1.8563	2.8042	2.5661	4.6475	2.082	1.1457	3.2187	1.5251	3.3852
AC004130.2	2.1239	0.6346	1.6012	0.6941	1.5553	1.7282	1.6896	3.4578	0.4703	2.5548	4.711	2.078	0.9752	2.4028	0.7235	3.3864	2.2666	1.2809	1.9813	3.4887	1.1176	0.0626	3.5901	6.9241	1.2099	0.7104	2.0166	0.0268	2.0617	0.4404	0.4002	2.3411	0.6886	1.2761	0.0291	0.3375	0.79	5.5464	0.2556	0.0905	1.5152	1.5364	3.7837	1.4898	1.1179	2.4925	5.9901	0.851	1.7463
AC112220.2	1.5023	1.6689	0.9212	0.2966	0.9123	0.7855	0.399	1.5469	0.2608	1.1142	0.7192	0.4744	1.4986	0.6595	1.8811	2.3584	0.4215	0.5522	0.6611	1.8615	3.5544	0.8678	3.4219	1.426	1.1155	4.4083	3.0223	1.289	0.6255	0.9491	1.5587	0.6028	1.8866	1.3278	2.9563	2.3187	1.4559	1.0474	0.6907	0.5959	1.4233	2.0528	3.2612	0.8223	0.7872	1.1043	2.7741	2.0852	2.7669
IRF2-DT	2.3895	2.663	2.0653	1.0331	1.3062	0.6592	1.4772	1.6237	1.4029	1.9264	1.6232	2.6138	1.276	2.1872	0.7371	3.12	1.7514	1.1463	1.6913	0.9523	0.8386	1.195	0.6526	2.9721	1.7175	1.8571	3.7494	0.4075	1.476	2.7539	1.5996	2.9611	1.7912	1.2818	3.3435	2.4843	1.2788	4.9059	1.5426	1.725	1.2552	3.3523	2.0317	2.4479	2.42	0.8646	2.9343	1.3143	1.2082
AC008608.2	1.5761	1.5947	3.7224	1.9671	1.0951	1.0373	1.6796	1.2705	2.296	1.1708	1.1415	1.3054	1.014	3.9185	0.3596	3.1088	1.667	0.8926	1.1161	3.9457	1.3425	1.7076	3.0206	3.7613	1.5276	1.9009	3.4358	1.2403	4.0626	3.2359	3.8785	1.7368	1.1865	2.2153	5.0136	3.771	1.0358	4.7923	1.6911	8.3812	1.5385	1.4182	2.0625	8.7846	14.3699	5.0364	0.776	7.9082	3.5443
AL118558.3	1.6451	1.3467	1.5618	2.0021	1.0928	0.3529	1.9697	1.0472	1.6142	0.8351	0.5868	2.2049	1.508	3.6771	0.7548	2.6046	1.9281	1.3765	0.6961	1.4022	0.8031	1.5246	1.6304	5.826	0.8661	0.9831	3.3241	0.645	5.5368	1.5702	2.6583	1.728	2.1157	0.8699	3.5035	3.2581	1.8969	2.1958	1.7437	2.6301	5.3384	1.5593	1.4934	1.1966	1.9302	2.2405	6.5075	1.4134	0.9063
AC026740.1	0.8087	0.7189	0.8061	0.0828	0.576	0.353	0.0368	1.0368	0.2486	1.1699	0.8227	0.1308	0.4571	4.2382	0.4413	1.6664	0.2192	0.1707	0.2762	1.0285	0.5356	0.0709	0.3177	0.6594	5.293	5.2181	1.6706	0.4551	1.6894	0.8802	1.7753	3.3001	0.754	0.6257	1.1865	1.4098	3.0544	6.1366	6.6806	5.9711	1.5447	1.3536	1.3493	0.415	0.9648	1.8628	4.4384	2.2861	10.6324
AC026979.2	0.9921	1.2542	3.786	0.8934	2.128	2.6455	2.0228	2.6229	1.5336	1.6919	2.9677	1.6042	0.8224	13.5084	1.1136	1.728	2.3354	0.5026	1.0505	4.1438	1.4813	3.0616	3.1804	5.5856	3.1538	3.4459	3.279	3.424	4.8764	1.0942	2.2242	1.0988	1.7351	4.4888	2.6524	4.5962	0.5728	4.3017	1.1367	15.6936	1.4919	0.8675	5.1409	9.7739	5.4047	3.1993	4.4059	2.5409	0.7467
AC024060.2	2.8811	3.3572	4.3793	1.6565	1.5732	4.7275	1.5912	1.9922	1.5923	2.4648	1.5309	1.7798	1.8908	9.4635	1.5477	4.2793	2.4065	1.9816	1.161	7.3678	3.4695	3.9356	8.9536	11.9473	3.7079	19.0923	13.1564	2.5504	3.7394	5.7788	3.1451	0.7077	3.4139	5.0092	12.2438	9.0294	2.8348	13.4522	2.815	7.7965	1.7667	3.0078	8.9809	8.4164	11.4895	3.9149	8.0871	24.3006	4.6597
AP001330.4	1.0895	1.2298	3.2136	1.7521	2.543	1.8529	2.7626	1.3746	1.9822	1.659	2.7815	2.8942	3.2257	2.5443	3.1139	1.8759	1.6873	1.3962	4.3526	0.6946	1.4994	1.1371	7.4598	2.0705	0.1819	2.3933	1.9685	0.9634	2.2951	11.0681	3.0533	0.8506	0.9508	1.2042	14.2724	1.5635	0.7114	1.6169	0.2786	1.0357	1.746	1.2228	0.8147	1.0116	0.8123	1.1204	2.2583	1.8553	0.6589
AC012073.1	0.4619	0.1711	0.2055	0.0591	0.6289	0.2062	0.0526	0.4606	0.5578	0.2637	0.3016	0.14	0.5711	0.6107	0.24	0.3142	0.1788	0.1219	0.0863	1.2367	1.7728	1.181	1.1341	0.6689	1.9905	1.793	1.8498	2.9889	1.5253	0.5027	0.7011	1.1569	1.4849	0.6161	1.2471	1.5352	0.8194	3.7811	2.2887	3.8237	1.5228	0.8086	1.5488	1.5207	0.8322	0.9143	1.4204	1.0225	2.7701
AC120053.1	2.9333	1.5881	2.3206	2.0457	1.7113	0.6553	2.5712	2.1048	1.2214	1.3566	1.9117	3.1973	1.6376	3.1341	0.6097	2.9399	2.3219	0.7338	0.5566	1.086	1.5437	1.651	2.7316	5.7438	2.184	3.7998	5.9725	1.1412	1.335	3.7526	1.2585	3.8633	3.6327	1.8318	2.3733	2.0544	4.3281	5.1034	1.5115	12.7519	1.9236	2.3454	3.3552	4.6085	2.873	1.3451	6.9084	8.7325	1.1447
AC012467.2	2.0679	1.1802	1.3048	1.7487	1.3799	0.7371	1.4427	2.4272	1.4682	1.1125	1.5525	1.742	1.4231	0.7978	0.9588	1.7909	1.5533	1.1631	0.8353	2.1993	1.0438	0.6441	1.5956	2.0618	1.4038	6.4217	5.4917	0.878	0.9282	0.8536	1.0411	0.6767	2.1737	2.319	1.9783	1.361	0.9115	2.3826	0.3167	2.8095	0.9536	2.0895	1.5151	2.8804	3.2376	0.9359	3.2183	1.3495	1.7649
AC100814.1	0.7701	0.4564	1.1697	3.993	2.1508	0.2037	2.2898	1.843	1.488	1.5244	0.3105	1.4528	0.7738	1.9254	0.6403	2.1158	1.8685	1.4088	0.6795	1.8099	1.2055	0.4801	1.5329	2.82	1.6201	1.8266	1.9912	1.0978	3.0282	2.0117	1.2469	0.5612	2.1788	2.6845	1.8413	3.3068	1.2845	3.7102	0.5777	5.6615	0.9339	0.6313	2.8888	1.2294	3.2154	1.9217	3.0444	4.4063	0.2656
AC124045.1	0.9089	0.9543	1.3876	0.905	1.2899	1.5987	0.6261	1.5677	0.7048	0.7481	1.576	0.9533	0.9565	1.4331	1.0553	1.3371	0.6721	0.5877	0.6293	1.1109	0.562	0.4786	0.3217	0.8574	1.0527	2.6467	6.4485	0.7495	1.0666	0.9982	0.3978	0.2864	1.2847	0.9088	2.4429	1.8872	0.3073	1.2871	0.1005	1.6815	0.8242	0.7496	2.1859	1.5238	1.8072	0.5776	2.0869	2.6327	0.8551
AC025181.2	1.4955	2.1073	2.9814	3.061	2.74	0.6963	2.9041	3.0678	2.6621	1.6093	2.5	4.0627	1.3149	12.2335	1.3056	2.2948	3.4587	1.4732	4.2057	11.9596	3.5057	11.3983	2.5695	7.496	7.6908	3.1745	5.4474	0.9725	3.1365	1.418	2.4216	5.9865	3.2311	2.5109	2.8607	4.1949	2.5136	1.6932	1.8155	10.2618	2.2006	3.4057	2.6616	5.5116	3.0925	3.4736	9.1576	3.3142	1.1631
AL691432.2	3.1387	4.0301	3.8103	3.3888	2.9192	3.0142	2.7999	2.0836	1.9987	4.0865	4.6084	4.3014	3.3561	3.1239	4.8444	4.198	3.4149	2.0539	2.6803	4.0831	1.8709	2.8527	4.9325	4.5527	2.733	3.1515	5.1474	3.8328	1.3693	2.0157	2.0672	1.258	4.6219	1.9595	3.761	5.6201	1.5026	3.3174	0.5459	20.8875	1.9318	3.5382	1.5916	4.9714	1.9971	1.0619	5.0492	4.6289	1.3805
AL390719.2	6.7564	8.1456	3.1378	0	1.5748	9.9274	0	2.622	0	3.9476	1.2117	0.1048	3.0223	7.8838	1.5998	12.6747	1.079	0	0	2.2704	1.4048	1.3258	2.0115	7.426	2.0073	36.3863	16.0386	1.5804	0.438	27.5829	0.2119	1.4168	2.1254	8.4896	15.3731	10.8003	0.8419	33.7816	0.9945	18.0117	2.4759	1.749	14.0363	16.5173	2.2551	0.0933	8.7086	18.9393	0.061
AC138696.2	0.2151	0.7791	1.1233	0.2936	0.721	0.1138	0.5222	1.7162	0.5039	0.1092	0.5521	1.3915	0.2702	6.4823	0.0745	0.8922	0.9996	0.4541	0.1837	1.5361	2.3316	1.3413	4.057	4.5547	2.1792	1.9893	2.2977	0.4843	4.5825	1.4571	2.9477	1.1497	1.1989	1.7601	1.8706	6.2719	4.2095	10.6243	1.1005	1.2726	3.9136	1.2738	1.8769	1.9626	5.2045	5.7816	1.6286	1.5632	1.8216
AL024508.1	1.7393	1.9097	1.3226	0.0173	0.9622	1.2464	0	1.4434	0.0297	1.35	3.3894	0.2458	0.5091	1.1367	0.9039	1.9303	0.8761	0	0.0216	0.9948	1.0574	0.5429	2.0567	0.7537	0.9868	2.4848	4.7557	0.6335	0.5603	2.0587	0.5048	0.7876	0.3258	1.6219	0.4405	0.7385	0.195	0.8238	0.8206	0.1605	0.3891	0.3692	2.5855	1.3864	1.4354	0.158	1.3636	2.6917	0.3495
AL645933.2	2.9811	3.193	2.5093	2.0339	1.754	0.694	1.1095	3.956	0.1862	2.7641	3.4972	1.5211	1.2232	0.739	0.3167	4.0592	0.4925	2.2374	1.9573	0.8987	1.771	1.0222	0.9578	1.4328	1.2388	1.2624	1.0278	0.2286	2.8656	1.2499	0.9654	1.3517	0.7668	0.3111	0.4752	0.4854	4.7301	0.4069	1.613	0.1008	1.0284	1.1043	1.1443	0.7796	0.8167	1.4115	2.4072	1.805	0.7354
AL451165.2	2.6789	2.7874	2.65	1.7998	2.1933	1.2984	2.4572	3.659	1.8321	2.1487	4.6106	2.9761	2.7742	3.8937	1.4453	4.3253	2.7237	1.7698	2.2527	1.9712	1.1082	6.574	3.278	5.7219	2.1033	3.8476	6.6213	2.7466	5.0763	2.5821	2.4071	3.9341	4.9707	2.3787	3.4672	6.9125	2.3418	6.7614	1.59	5.314	1.4384	2.2354	5.6198	11.529	4.6964	4.2985	3.251	5.0427	1.2698
AC026801.2	1.5123	0.4945	0.3201	0.2719	0.5137	0.3244	0.7441	0.9898	0.5565	0.6847	0.6293	0.9253	0.4236	1.6312	0.0956	2.4314	0.9021	0.3882	0.192	0.684	0.16	2.0307	0.9795	2.8767	1.3615	1.4173	3.9633	1.4721	0.7785	1.0084	0.5537	1.2808	0.8805	0.5343	1.6492	2.5845	1.1701	2.16	0.4182	1.6709	0.8799	0.7958	2.5674	1.5521	3.2712	0.8386	1.6245	1.0859	0.25
AC093297.2	3.2085	2.4035	2.3523	3.6802	2.5979	0.9379	4.0368	2.8094	3.0023	1.5383	1.8307	3.5136	2.1907	2.3584	1.3735	3.9129	3.8179	2.9639	1.823	4.701	2.2264	5.1247	3.7841	3.9917	2.9852	4.3142	5.4857	3.8757	0.6871	3.0521	1.4007	3.1298	2.6392	4.6037	2.7345	2.2828	2.6779	4.0062	0.6955	5.9596	1.1789	1.8925	3.6749	3.9123	6.7144	1.3995	3.4791	5.86	1.327
AC067838.1	2.1341	1.5603	2.0128	1.3615	1.9507	0.9239	2.0183	2.0531	1.4119	2.068	2.1947	2.4201	1.0444	3.6247	0.4033	2.1552	1.5023	0.936	0.6153	1.039	2.0693	0.972	1.176	1.8554	2.138	3.0419	1.4021	1.0606	3.1334	2.1721	0.8803	1.0906	1.3188	5.8562	0.7681	0.6551	1.0935	1.8027	17.5512	1.6863	0.7059	0.3787	3.4456	3.2236	1.0746	2.1946	2.8674	2.1145	0.4954
AL031775.1	0.5409	1.0328	0.8216	0.3321	0.9366	0.2862	0.2298	1.1917	0.1267	0.7413	1.0311	0.4956	0.5435	0.4508	1.0306	0.729	0.6981	0.2664	0.2617	1.7218	1.0855	0.9063	0.5383	2.0116	1.3908	2.1527	2.6147	0.8387	1.5952	1.413	0.8084	0.3416	1.2521	1.9432	1.5284	4.4321	0.9716	2.2802	0.2029	1.2569	0.3498	0.5912	4.5063	1.6036	1.3622	2.3361	1.1374	2.8001	0.6276
AL008729.2	2.4343	2.8384	10.0623	2.9064	6.4023	1.9857	8.2478	5.3942	8.3742	3.8613	4.0902	4.7563	5.7332	35.9582	3.022	4.8374	10.0534	7.8503	8.0261	1.1165	2.8092	1.6995	1.4345	3.3661	1.2645	4.9748	5.8725	1.3952	7.5616	4.5633	15.5394	0.6898	2.7393	2.3813	3.3071	3.916	1.2038	3.2986	14.9767	29.742	3.6492	2.2174	5.3977	1.3879	2.084	5.549	7.5077	3.04	1.3677
AL365181.3	2.6405	1.7991	1.0814	0.0305	1.6053	0.6224	0.0633	0.7127	0.0349	1.4058	2.178	0.2729	5.3492	1.4128	0.4127	5.3493	0.1461	0.0733	0.0551	0.0354	0.0538	0.4177	11.6061	0.5708	2.5408	0.5208	1.3727	4.3683	0.0732	2.5932	0.0556	6.0256	7.2065	5.3496	4.418	6.5818	1.5761	5.2997	0.4265	0.4907	0.0963	0.9427	0.8054	0.1494	5.867	0.3073	2.9307	8.236	0.1774
MRPL20-DT	0.987	1.1304	1.0616	0.5373	0.8798	1.1167	0.4397	0.8616	0.1845	0.5916	0.5543	0.6452	0.8309	3.1504	0.8185	1.9433	0.5692	0.2438	0.1793	2.2399	1.353	1.4852	2.4916	2.7217	2.7245	3.0521	1.6113	0.8036	1.2387	1.0667	0.5101	0.9488	0.7562	2.4428	2.7389	1.4272	1.7682	1.9351	1.2139	6.4686	3.4	0.8465	3.2428	5.7904	1.8895	1.1035	3.4445	6.795	1.6893
AL021807.1	0.1981	0.2236	0.1209	0.5214	0.5217	0.0449	0.2576	0.4193	0.4475	0.0862	0.1868	0.1373	0.32	1.6331	0.3236	0.1321	0.1753	0.239	0.29	6.644	6.7486	10.5217	0.4448	1.0203	10.189	0.1024	1.0978	3.6528	1.9478	0.0411	1.2692	2.2688	12.1942	1.2082	3.553	1.9402	4.8481	0.7671	3.4748	4.5206	1.8879	23.862	2.0742	2.9822	1.2944	2.0782	1.4999	1.0026	1.4379
AL645608.7	2.3152	0.8708	0.0873	0.3766	1.4903	1.3508	0.0419	2.9705	0.0943	2.3465	0.8263	0.657	0.3178	6.4579	0.3187	2.2891	0.843	0.1133	0.1964	1.5806	0.3323	0.1792	9.0958	3.8426	0.7168	4.6416	2.0556	0.0575	0.8856	1.9805	0.1289	3.1619	5.7972	0.6708	8.9861	1.1235	0.9738	6.316	0.5725	4.1494	1.1157	0.0943	1.4848	22.9947	0.0762	0.1987	1.3542	2.6633	0.1442
LINC01023	1.4305	2.6084	5.3275	2.7777	1.7825	1.3973	2.1368	2.8842	2.384	1.7873	3.6305	2.7283	2.1423	5.6434	1.6774	4.2782	2.7266	1.8581	1.754	6.089	2.871	1.6293	14.8711	5.7924	2.7436	1.7253	3.4638	2.3668	5.9496	3.0342	8.6346	4.6507	2.5472	1.4482	5.561	5.332	1.9765	10.4041	5.2158	10.8793	1.2455	3.3578	5.8558	9.2851	10.5383	4.2773	2.0362	5.7965	2.8641
AC090425.2	0.3427	0.5641	1.1386	0.2338	1.3399	0.9066	0.8318	0.6509	0.2007	1.0437	2.1357	0.7388	0.8609	5.4922	0.8311	0.7106	1.2384	0.2411	0.2926	0.4078	0.1376	0.1335	1.2566	1.5686	2.9371	2.4798	1.541	1.1999	1.123	1.8236	0.8537	0.6659	2.2035	1.5847	1.676	2.4301	0.7694	2.0638	0.5843	2.6063	0.8312	1.4047	1.4948	2.032	0.6814	0.4934	1.153	4.2017	0.4299
AC012306.2	1.8276	1.5294	1.9881	2.338	2.0418	2.0146	2.1257	2.1407	2.4525	1.7008	1.9542	2.0523	1.1957	3.7591	1.2136	2.4476	1.9263	2.1968	1.7341	1.1555	1.4672	1.9288	2.7923	5.4031	2.1361	1.5614	4.9655	1.5999	3.057	2.0262	1.3279	1.5168	2.2199	1.2732	1.3242	2.2501	2.4427	2.8893	2.0775	1.5123	2.709	1.8383	2.5246	3.2303	3.7097	2.5216	1.6014	1.9712	1.3851
AL021707.6	1.8239	5.1792	5.1018	0.4	0.655	9.6678	0.5336	2.5611	0.2861	3.4222	2.4	0.79	1.4114	31.1948	3.4529	3.1405	2.9256	0.3437	1.0012	2.093	2.1179	1.2184	2.5592	2.7954	3.5783	5.6566	3.1307	1.6862	5.9236	2.978	1.9473	1.5664	2.0525	2.433	7.7523	2.5021	2.9775	8.6502	6.1976	2.7661	2.054	1.1126	4.8162	2.7632	2.7523	5.2987	5.9997	11.8918	2.0837
WASL-DT	3.9313	4.8913	3.2222	1.996	2.7961	3.9788	2.6215	2.6829	2.1548	3.6313	3.0835	3.9054	2.4116	4.6156	2.6527	3.8982	4.354	1.8173	2.9342	3.7876	1.5322	1.7278	7.1358	2.6287	2.0125	3.2069	4.5867	3.1555	1.5729	1.3379	1.8505	6.0404	2.3516	2.9757	2.7325	3.998	3.0792	2.4915	2.0577	9.3677	1.4784	1.8634	4.4367	1.9808	4.1962	1.8866	3.6144	2.2628	2.2507
AC046143.2	0.2998	0.8885	1.1386	0.2046	0.5025	0.7933	0.182	1.8225	0.5267	0.9132	1.429	0.3232	0.7533	5.7668	1.5582	1.2435	0.4644	0.6329	0.5121	1.3381	1.4443	2.6873	0.6283	5.8334	6.3082	2.0493	2.0226	2.0248	7.1238	1.1605	2.0542	1.748	2.1852	1.7066	3.5848	2.1263	1.6351	3.7922	2.7608	1.2669	0.8485	3.5508	0.5232	1.3677	0.9937	2.3023	2.5221	4.902	0.9403
AC019069.1	1.4396	1.3864	1.7084	0.2947	0.965	0.6475	0.1747	0.6289	0.2318	0.6942	1.2666	0.3686	1.5823	3.9455	0.6609	2.6867	0.5574	0.2532	0.2868	7.3133	2.716	1.2061	4.4493	1.6269	2.1313	1.9389	1.9624	0.054	2.3883	2.6117	2.6001	1.6261	0.5091	0.973	1.9949	1.8433	1.7432	2.4059	2.4178	0.1825	1.615	0.4754	0.3297	2.3968	2.0037	3.2989	1.1201	1.2422	0.9142
ADIRF-AS1	1.494	1.7477	1.1014	0.3531	0.3357	1.2895	0.4153	0.6436	0.2835	1.2328	0.7038	0.8368	0.6815	0.8829	1.3215	2.0293	1.1418	0.323	0.3326	0.2657	0.7136	0.8261	1.0493	2.6362	1.0536	1.7516	1.6468	0.8621	0.2667	3.7551	0.7121	0.5636	1.0269	2.0634	6.7853	0.6675	2.5407	1.6889	1.2524	2.3487	1.0089	1.0834	0.9721	1.302	0.5145	0.737	1.1514	2.7783	1.0051
AC019131.2	1.6911	1.1075	2.2772	2.3702	1.2013	0.5835	1.807	1.3616	1.9051	1.3156	1.6577	2.2887	1.8356	1.909	0.554	1.2864	3.2738	2.0952	2.3545	0.3281	0.5755	0.5587	0.4911	1.3568	1.4179	2.6825	4.2157	1.7102	1.1294	3.2013	0.5495	0.9644	0.7801	0.7258	0.8091	0.9776	0.9552	2.2915	0.2069	1.7242	0.914	2.9637	1.5395	1.2828	0.7492	0.4499	1.206	2.3289	0.4323
AC002470.1	0.8097	0.7598	0.9224	0.6629	1.4248	0.1928	0.5159	0.8766	0.2134	0.5549	1.0241	0.3928	0.534	0.8565	0.3366	0.8185	0.8151	0.0855	0.1729	4.5891	0.4875	2.177	3.6901	1.2509	0.9464	4.1993	1.2289	2.7947	2.0896	0.7638	0.3026	1.8881	0.6248	1.3393	3.8281	5.072	0.3117	1.6824	0.1243	5.1319	1.1784	0.8851	1.9603	5.7061	9.6197	1.5155	1.0216	1.7098	0.3428
AC084018.1	4.3335	1.4083	2.3091	0.515	0.6559	3.994	0.5599	0.8284	0.6876	1.4049	0.0922	0.7685	0.8428	2.0433	0.8136	4.261	1.4289	0.059	0.1671	0.524	2.4914	0.4575	0.8348	7.4387	2.1566	9.1717	5.4219	2.2446	0.2061	2.8403	0.2089	0.489	1.9416	2.894	3.2817	0.8261	1.2914	9.0417	1.5445	15.9828	2.6108	1.0696	7.8294	2.2954	2.5293	0.2818	8.607	11.579	2.3146
AC069544.1	0.4162	0.4269	0.5015	0.0983	0.9121	0.2033	0.2331	0.748	0.2531	0.4144	0.3873	0.3106	0.6635	0.9852	0.1165	0.5975	0.3719	0.1352	0.2461	1.3716	0.906	1.6842	2.3898	2.7204	0.6361	1.6411	1.4307	1.2852	2.4786	0.5808	1.3459	1.6331	0.5558	1.0591	1.0178	1.5892	0.801	2.1402	0.8188	4.5655	1.1648	0.9405	1.3407	2.4314	1.8143	2.005	0.9291	1.9628	0.6777
CHASERR	5.0793	4.952	5.3731	2.7346	3.3195	4.4975	3.4918	5.337	2.0878	6.9648	6.2863	4.8378	3.6551	10.1785	3.0101	5.405	5.0609	2.9529	3.936	2.0387	3.8035	3.9733	4.7746	5.6093	3.9087	4.2773	5.0821	9.502	5.3117	6.7688	4.1758	3.7152	7.0628	3.5601	4.5077	6.3422	2.6082	5.0944	4.7854	8.4228	2.0378	4.1066	7.4477	5.1931	7.8284	3.8431	9.1146	6.6816	4.902
AC009237.14	1.234	0.327	0.1857	0.2875	0.4876	0.1274	0.274	1.1433	0.2644	0.2903	0.5076	0.4218	0.1134	0.2508	0.073	1.7787	0.3418	0.1482	0.0857	0.3224	1.3289	1.3839	2.2861	1.4638	0.8208	1.7908	1.3873	0.1054	0.4438	3.145	0.0562	1.8277	1.3677	0.0535	0.6869	1.5652	0.5117	3.589	1.519	0.7122	0.511	0.7677	3.2822	1.9631	0.2194	0.6789	2.2531	2.3236	0.7457
AL391121.1	3.2007	3.6297	1.6206	0.7279	1.9866	4.8548	0.7985	2.729	0.6664	5.6502	2.2294	1.2843	0.7594	0.7752	1.2814	4.185	1.2117	0.6256	1.316	0.5819	1.6131	1.0809	0.8383	2.3809	1.053	1.4584	5.4375	7.8184	0.3496	1.5828	0.4208	0.7602	6.8606	1.3916	1.8746	1.1629	5.6353	1.6064	0.4487	1.142	1.6246	6.3172	7.0585	2.0601	1.4143	0.6656	1.3162	2.8263	1.0595
AC084036.1	0.9444	1.0261	2.0172	1.6753	1.1078	0.6496	1.3754	2.583	1.6037	0.6711	0.5193	1.7816	0.7118	1.5136	0.0982	1.5666	1.4626	1.1296	1.129	0.2529	0.9098	0.8464	0.5936	2.0534	2.9434	1.4048	0.9556	0.6377	1.1605	1.5534	0	0.9176	1.9838	1.5789	1.8989	0.4093	0.4847	1.82	0.2898	1.7557	0.649	0.9033	0.4531	0.9908	0.4694	0.0453	1.9065	3.0021	0.2962
AC018645.3	3.2187	2.6771	4.1975	3.8141	4.4854	2.4201	6.5999	2.7414	7.1421	3.4051	5.403	5.4238	1.7236	2.0852	1.7959	4.0573	3.4632	3.3613	4.8316	4.7174	2.6112	2.0991	6.4957	3.2569	4.6727	3.8003	4.1137	1.7032	3.3308	1.9669	1.7092	2.5183	1.9172	2.7479	2.4856	2.3626	1.3041	1.4079	1.9757	3.264	2.9584	1.8055	7.227	0.6491	3.3684	2.0975	2.1374	3.0926	1.4981
AC008124.1	1.8605	1.5259	2.0502	2.0083	1.4405	1.281	2.5373	1.7682	1.715	1.8245	1.5617	2.7108	1.2108	1.7638	0.8405	2.3848	2.296	1.7832	1.9059	0.6777	1.0272	0.5226	1.0202	1.5179	0.9105	2.3648	4.1907	1.8498	0.6786	1.4956	0.39	1.0276	1.4204	1.1699	2.098	1.9386	0.3559	1.363	0.4607	3.4333	1.0385	1.554	2.9423	0.8906	1.0327	0.4519	3.5004	2.3556	0.719
AL358472.3	0.4239	0.647	0.9877	0.2366	0.5166	0.367	0.6314	0.7026	0.4738	0.4108	0.89	0.6231	0.2904	2.8904	0.4806	0.8989	0.6565	0.6507	0.4607	1.8572	1.3457	2.6127	3.2095	2.7782	0.6305	1.1154	1.5596	0.6939	2.5571	1.2304	1.9439	1.1794	1.2885	0.8224	1.5077	2.095	3.1519	2.6456	0.9067	4.0053	1.2151	0.8951	2.2692	3.7438	1.0344	1.0541	2.2365	1.4175	1.0876
LINC02035	3.0664	1.5576	2.5201	1.841	1.9673	2.5542	2.5254	3.215	1.7955	2.7483	2.0363	1.8558	0.8199	1.4996	0.9591	3.2837	2.0262	1.2144	1.0673	0.9644	0.8792	1.4918	0.9224	3.8099	2.9217	2.4021	1.3543	4.1654	1.0694	1.9369	1.435	1.6046	4.8411	3.0759	2.39	1.3979	1.0257	2.0472	0.4063	4.257	1.6894	3.6831	1.6739	0.2837	2.4069	1.9004	4.5395	4.7425	3.5195
AL359921.2	1.8554	1.629	2.8099	1.3262	1.0364	2.1972	1.2332	1.7789	0.6726	1.7042	1.2956	1.9049	1.2208	3.2286	1.3774	2.0611	1.4596	0.8082	1.1569	0.8411	1.2058	2.5821	6.1555	1.1628	2.5472	3.2679	1.4403	1.7236	1.4476	2.0516	0.9905	0.2575	2.0832	2.2314	1.2483	3.2719	0.6802	8.0347	1.4161	3.3225	1.9287	0.3622	1.0406	4.1509	1.3468	2.4592	1.8579	2.8487	1.9672
AC009309.1	0.4172	1.0301	2.0297	1.2808	0.9321	0	2.2784	0.3962	1.8932	0.6353	1.2235	2.3048	0.7205	1.8721	0.3613	2.2708	0.6461	0.5137	0.9797	5.2749	1.7164	0.3658	4.9169	3.1628	2.4379	0.6709	1.0553	3.2345	1.1962	0.6055	1.2341	0.9627	2.9061	0.4452	4.5341	6.8617	1.2378	0.6281	1.0314	7.3592	1.6865	2.1851	2.0472	1.0466	1.2097	1.4014	2.6318	1.7998	1.3737
AC092171.5	1.6807	2.4984	1.4263	0.4865	0.7966	0.4312	0.5254	1.9734	0.6263	1.5769	2.9313	0.8784	0.5118	3.7874	0.2294	5.0692	1.3672	0.1075	0.116	1.7728	1.1039	0.0198	0.08	6.4694	3.5715	6.3677	3.693	1.4139	2.2114	1.9957	1.1101	3.5133	3.4059	0.8877	9.1055	6.8219	0.8005	6.5638	1.5978	1.3772	1.3177	4.1057	2.4882	5.5984	2.1941	4.8882	3.1701	6.4759	1.5652
AL021707.8	1.8351	0.7768	2.6132	0.3577	0.5858	3.3291	0.6364	0.2988	1.0746	2.5283	0.5766	0.2826	0.8233	3.3613	1.0899	1.6309	1.0827	0.1845	0.0746	3.8218	1.0523	0.4086	0.6866	1.8001	1.6342	2.7403	2.7999	5.1799	1.7182	1.0146	2.1225	1.401	2.0229	3.4504	7.978	3.0984	1.3455	5.9996	1.4304	4.2093	1.1658	2.8657	2.6302	4.1852	3.3882	0.6291	1.9846	10.4767	2.2198
AC144652.1	0.5514	0.3696	0.7572	0.5442	1.3201	0.3282	0.2151	0.6846	0.8822	0.7048	0.6281	0.5732	0.4267	1.1174	0.307	0.6738	0.5338	0.2079	0.2186	0.7119	0.6878	1.1741	2.77	0.5747	0.5524	0.1306	0.7473	3.3544	0.6534	1.6006	1.5638	4.9369	0.7219	0.662	2.9057	2.4673	5.477	1.7257	0.2116	7.2646	1.8272	1.2513	0.1933	2.897	2.3789	1.6729	1.8636	0.872	2.8349
AL022328.2	1.6242	0.7404	1.3165	0.2046	0.335	1.7848	0.3639	0.7404	0.3512	1.2937	0.3573	0.4849	0.8945	2.3067	0.3896	1.8653	0.7353	0.3165	0.4908	1.0036	0.7823	0.5842	0.7853	1.0294	1.3434	2.7123	1.8962	1.3311	0.2456	0.5077	0.6536	1.6388	0.9962	2.1332	3.2996	0.6497	0.8897	2.5733	0.5624	1.7104	0.4849	0.6487	1.2426	1.2651	0.944	0.9353	1.3872	3.8127	0.6112
LINC02604	3.6854	3.0158	1.767	0.6373	1.6277	3.2311	0.5923	1.5783	0.4653	3.2271	2.1569	1.1648	0.8231	0.867	1.0095	4.7052	2.0945	0.6867	0.4802	1.7961	1.7181	1.8254	5.85	5.8556	1.1841	6.0872	6.3481	5.1329	0.8681	3.2038	1.0072	2.2826	1.3687	4.4437	8.1297	3.768	2.406	10.5546	1.802	3.0751	2.4461	1.1494	3.2963	3.5167	4.4217	2.208	5.2304	14.4105	1.2942
BX537318.1	1.6297	1.5049	1.1886	1.2474	0.7549	0.3575	1.3025	0.8305	1.3965	0.8474	0.9909	1.6282	0.6241	1.4015	0.2754	1.9163	1.4158	0.7551	0.5544	3.0036	1.1328	0.8364	3.144	2.2516	1.1769	0.7191	1.2289	1.4216	1.8561	2.2882	1.0644	0.8689	1.0905	1.1877	1.3392	1.4406	0.7905	2.681	0.7591	5.307	1.3979	0.6517	0.3641	1.2872	8.5355	2.0029	2.6412	0.6498	0.5734
AC108673.2	1.2171	0.7269	1.5316	0.1159	1.1858	1.258	0.1546	1.8386	0.0497	0.6896	1.9922	0.3661	0.16	3.375	0.2353	0.5282	0.6575	0.239	0.3142	0.5052	2.045	1.4558	1.023	3.0609	1.3232	0.5803	1.8138	0.4035	2.5739	1.7253	1.0577	0.495	2.5481	2.205	1.6612	7.2926	0.7082	4.0399	0.5502	0.2511	1.0298	4.4089	0.5186	4.1829	0.3377	3.6674	0.8571	2.6221	1.2249
AL359091.4	0.8993	0.3089	1.2249	0.1601	0.7863	0.931	0.783	0.713	0.6182	0.3572	0.301	0.569	0.3684	2.3312	0	0.5473	0.6056	0.4952	0.4007	2.6522	3.6255	1.5997	0.6759	3.0874	2.0108	2.688	0.7253	0.3814	2.5946	0.9647	3.1413	0.5698	1.5588	0.5424	1.7211	2.6803	6.3963	0.7771	1	0.2478	3.3667	0.5343	0.5628	4.0127	0.7774	0.6755	1.8746	0.2663	2.3175
AL391834.2	2.3431	2.2854	1.6683	2.3979	1.5216	1.6272	2.2928	1.7357	0.8232	2.23	2.0294	3.4574	1.3796	1.2393	0.9741	2.5964	2.8577	1.5456	1.4256	1.3071	0.388	0.856	0.6904	1.7597	1.917	7.7009	1.9263	1.0329	0.8638	5.611	1.2039	0.811	3.1641	4.032	1.3847	1.177	0.5355	3.5984	0.0899	1.5964	0.7815	0.4002	1.4565	0.9218	2.9118	0.9698	1.3304	1.8754	1.5431
AC090114.2	1.8363	1.9167	1.4108	1.9906	1.0106	1.5762	1.9192	1.5424	2.0948	1.4534	1.2541	1.2391	0.8329	2.385	0.8765	2.2706	1.6046	1.7371	1.3629	1.2485	0.7999	1.0601	1.4179	2.5295	0.7048	2.3815	1.7204	1.1907	1.1589	1.4674	0.8641	1.2225	1.8747	0.4524	1.5264	1.814	2.5568	2.3183	0.8744	3.9944	1.7596	1.428	1.7444	1.4518	1.3365	1.3284	3.3352	1.5227	1.2691
AP000254.2	2.2758	2.5211	4.1604	3.5879	2.113	2.3432	2.0156	2.8389	2.5391	1.4986	2.2323	3.5805	1.7963	2.3067	1.1187	3.1088	3.0482	1.4281	1.7858	2.1135	1.111	1.5099	1.5949	2.9563	3.0193	3.1157	3.734	1.7306	1.4361	3.3921	1.5514	1.4791	3.9946	2.4942	3.6098	3.2712	1.6868	7.6122	1.4158	8.6931	1.8275	2.5213	2.2939	5.9336	0.8561	2.8779	4.2682	6.2008	1.6203
DGCR11	1.1268	0.9988	0.6377	0.4583	1.1136	1.6739	0.5391	0.8067	0.7359	1.7818	1.8112	0.7358	0.9118	0.4584	1.1111	0.8874	0.6824	1.2197	0.3948	1.3538	0.7654	1.2665	0.2724	0.6075	0.8273	4.1554	1.1572	2.1949	0.6213	0.7862	2.6721	2.0422	0.7617	3.8309	0.5534	1.4	4.9697	0.3002	0.8498	0.5585	1.6381	0.7303	1.3044	0.85	0.8043	0.3744	0.9296	1.3088	0.8358
AC005229.4	0.6985	0.6467	0.7978	0.6106	1.012	0.358	0.702	1.451	1.1758	0.8088	1.0002	1.2235	0.6306	1.2594	0.5671	0.9957	0.9352	0.4607	0.5343	0.7273	1.1653	1.2588	1.8065	2.5478	0.9694	0.7985	0.8711	1.13	1.2159	1.3093	0.9244	1.9087	1.8433	0.5124	1.6131	1.737	1.1202	3.4966	0.2977	3.2924	1.2177	1.9982	1.7995	1.4535	0.8608	1.5817	1.9277	0.4262	4.8394
PAXIP1-AS1	3.204	3.2766	3.432	2.7567	2.1976	2.3854	2.4648	3.0052	2.2787	2.8821	3.8746	3.7711	2.2171	4.608	1.1125	7.728	3.2276	1.8105	2.3607	3.6569	1.895	3.8946	24.2287	5.3904	5.5509	4.839	5.5466	6.1537	1.7248	4.1974	1.4568	5.7854	4.5217	4.1227	9.0486	14.3262	2.6671	10.361	0.6382	20.4056	2.5188	5.1044	4.9257	13.4439	16.251	3.0208	5.9923	10.6616	3.5412
AP000894.4	0.9271	0.5232	0.5186	0.4066	0.9432	0.2628	0.4822	2.7922	0.2326	1.0084	1.2745	1.392	0.8734	1.0825	0.4818	1.1328	0.8717	0.629	0.6786	2.5414	1.0366	2.7093	5.4633	5.1151	0.6192	3.5141	7.8168	1.9626	0.5696	3.2195	1.6084	2.2679	1.831	2.5793	2.4829	9.4307	3.3135	4.5463	0.7791	14.6051	0.8834	2.4882	3.8562	2.4465	1.0862	1.5254	3.509	2.0298	2.5231
AL355488.1	0.7463	0.7371	1.0787	0.2067	0.5078	0.8729	0.3371	0.4796	0.4337	0.4016	0.3209	0.8529	1.4378	1.1979	0.3149	1.7366	0.7039	0.0948	0.0862	1.0016	1.0203	2.1908	0.8642	2.485	2.8725	3.7492	4.6082	0.7031	1.0205	1.4007	0.8597	1.6274	2.3814	2.1497	4.583	0.5438	1.5821	3.9031	1.9288	8.6418	0.9119	2.3461	4.2662	3.0713	1.35	0.6543	4.2195	6.7348	2.2066
AC083880.1	0.4783	0.2067	0.298	0.1224	0.3005	0.5219	0.2721	0.3747	0	0.5462	0.8876	0.145	0.5632	1.6097	0.3728	0.9762	0	0.0631	0.1787	1.1472	0.3959	0.9085	5.449	2.6681	0.4192	1.4421	3.7805	2.1306	0.7346	1.6485	1.0053	1.6554	1.307	0.4466	1.5594	1.7664	1.2656	4.3204	0.581	4.1678	0.8338	1.6337	1.017	4.4174	1.5453	2.0656	2.5646	1.3846	1.0968
AC108673.3	1.814	2.2632	5.5742	4.3968	1.5199	1.667	4.4322	2.4481	1.2579	1.7446	2.205	4.5543	2.4285	5.6922	1.9846	2.153	4.4359	1.8138	1.549	2.0451	1.9545	1.1161	1.1253	3.6875	2.2317	5.6999	2.9785	1.0029	2.6985	3.0484	1.6054	1.3219	3.8063	1.3754	3.7355	3.5544	2.2509	4.9161	1.3186	7.3217	0.9263	1.6959	1.6867	7.512	1.8034	1.3058	1.9274	8.3895	0.988
AC064836.2	1.7346	1.2204	2.1317	1.8968	2.0706	1.207	2.0332	2.3289	1.9201	1.8816	3.136	3.266	0.9402	5.0727	1.1361	2.6977	1.6928	2.1066	5.3771	3.3085	0.9157	1.6666	3.5101	4.0789	0.9443	2.1494	8.0543	2.1216	1.3432	1.4484	0.6659	1.316	4.6145	2.1808	2.1306	4.9709	0.846	7.7277	0.7536	8.1626	1.3256	4.026	7.3696	6.8607	3.4018	2.3947	2.7582	1.4891	1.7661
AC131009.3	1.393	0.3302	0.3174	0	0.3735	2.1227	0.6086	0.8255	0.3915	1.3576	0.3064	0.6307	1.0499	1.929	0.7529	1.0399	1.2081	0.2352	0.4282	1.9893	5.7705	2.0192	1.9264	3.6346	2.3445	2.3521	2.3491	5.9367	0.9586	1.213	2.4986	1.4617	2.2931	4.3408	3.0885	3.4245	0.9651	0.7047	2.1662	0.6357	1.8245	1.7511	2.4063	1.9824	1.2741	1.7649	3.7964	1.0628	3.5647
AC009283.1	5.405	6.2201	5.4018	2.4866	2.4098	3.3452	2.1214	5.7641	1.8728	5.3612	2.4541	3.6884	4.9051	6.6758	2.2677	9.447	5.6062	2.4074	1.969	3.9611	2.5079	1.652	1.9481	19.5775	12.6345	11.4828	9.2819	5.2646	4.3874	9.4636	5.0029	5.1311	14.1892	6.2707	9.9838	6.2709	6.585	8.6007	5.9354	9.6169	3.2474	6.2334	13.1728	9.9744	8.0849	6.3894	9.6349	57.5576	2.7991
AL121832.2	1.1491	0.8985	2.2841	0.882	1.364	0.95	1.2203	1.8552	1.0093	1.2759	2.159	1.1226	1.263	6.0316	0.8211	2.6062	1.0381	0.4043	0.6951	3.8033	1.5279	4.8135	4.7779	6.0409	0.8954	2.5409	2.9471	4.9037	8.7668	1.8762	2.9968	2.4423	3.2943	5.6971	7.1032	5.9418	2.9487	8.1748	2.7185	16.0832	2.9904	2.2243	2.005	24.012	10.6625	7.1345	5.014	4.5987	2.0721
AC091271.1	1.0872	1.3865	0.8819	1.2394	1.3607	0.4151	1.3028	1.7723	1.1846	1.3622	1.4984	2.0251	0.4149	0.8735	0.3862	2.2473	0.8739	0.8715	0.5759	0.8353	0.6795	0.7561	2.725	2.953	2.2841	0.498	4.1078	2.5712	0.8118	1.8376	0.5657	2.9484	1.5398	1.5127	5.6315	5.5953	1.7216	2.9092	0.3801	5.7393	0.9847	1.8617	2.5214	1.4312	2.3533	1.486	3.4381	1.4437	1.1912
AL117379.1	0.9449	0.7466	0.9418	0.1934	0.475	0.2625	0.387	0.6999	0.2905	0.4316	0.2338	0.4966	0.8901	2.8621	0.4419	1.5062	0.5122	0.0499	0.121	0.2952	0.6258	1.5463	0.7053	7.9474	0.6074	3.3333	2.0714	0.7267	1.4514	0.7542	0.8827	0.3098	0.6076	0.7562	5.4298	1.7309	0.6592	5.9322	2.6824	2.066	1.0313	1.0651	2.5348	3.4586	2.2075	1.7004	6.4376	3.9583	1.5112
AC245041.1	2.7492	4.0539	0.0276	0	1.9142	10.7868	0	0.2648	0	9.4047	2.3848	0.0939	9.4844	0.0745	5.0306	2.469	1.2593	0	0	8.1388	8.6495	0.0226	2.7991	3.3898	13.0338	6.2579	7.4113	4.5613	5.139	0.9834	0.2532	2.5113	19.3962	13.76	3.6297	1.6475	26.1758	1.3992	9.7845	0.0245	13.1017	4.2591	1.9508	1.0332	4.6002	3.1218	1.1725	2.4266	23.5696
AL133520.1	1.1194	0.4739	1.5941	0.6546	1.1868	0.4714	0.6655	1.8485	0.7625	0.661	2.0603	0.7388	0.8178	1.4939	0.8548	1.2791	0.9199	0.7233	0.6048	0.9583	0.8528	0.7745	0.2872	2.6275	0.6942	2.2594	1.541	1.2685	1.4037	0.8952	0.8537	0.1998	2.2623	1.2434	2.0112	2.0521	0.8134	2.9306	0.3739	2.751	0.7481	1.3735	2.9896	5.1893	1.2492	1.2827	1.4989	3.2058	0.7738
AC020910.5	0.9477	1.404	2.7411	1.576	1.5881	0.7521	1.5635	1.7212	1.2485	1.894	3.3547	1.9634	0.8928	4.0439	0.7079	2.3489	1.5135	1.5003	2.7059	6.2908	2.4963	3.635	5.8639	6.6086	2.4229	1.143	3.6956	1.3999	3.2753	0.9026	1.9919	2.9349	2.3232	1.675	2.3174	4.7251	1.2824	6.4742	1.8178	7.3951	1.9753	1.6591	6.3944	5.8354	8.6854	1.7054	1.1957	4.6801	1.2538
AL035661.1	29.146	40.9097	10.6298	0.0286	11.3849	12.3372	0	39.1261	0.0491	19.9882	40.3719	3.5262	18.4632	9.5441	10.0831	48.7846	8.8763	0.059	0.0358	8.9083	6.7839	6.4057	10.6104	26.3233	14.3776	30.0103	44.3177	30.6476	2.5424	55.5477	5.5631	9.5142	29.9148	26.5682	15.1549	25.1622	7.4523	24.5994	0.6292	0.1063	2.0344	3.4572	6.6221	30.2609	62.2047	2.9383	54.3933	15.6735	13.3092
AC015912.3	0.965	3.9034	2.2249	0.1881	1.1551	3.866	0.251	2.7233	0.0807	3.7787	2.9818	0.2229	1.2122	13.6106	1.2896	1.6437	1.1387	0.97	2.9431	3.2812	2.9882	6.2314	12.4933	6.8628	3.6522	3.0483	7.3619	7.7234	3.3882	6.3358	12.707	3.4826	1.9503	2.4029	8.3907	18.3031	2.8301	18.5978	2.8678	2.5047	0.9474	2.7	4.9311	33.893	7.8122	6.8144	4.4065	28.3604	3.2425
AC005332.3	4.0876	2.1249	4.1358	3.3025	3.5452	3.358	3.6555	4.9444	2.5825	2.7846	4.1012	4.1166	2.4321	6.2064	1.9752	3.5131	2.3323	2.8761	2.6638	5.5685	2.6339	1.7185	1.9722	8.3092	3.7717	4.3246	9.5536	5.9995	5.1112	5.2559	1.4738	2.5083	4.1963	10.1782	3.9165	7.9247	3.5539	5.5065	1.0638	8.3629	1.522	2.5966	7.1791	0.785	2.2814	2.8392	15.5625	15.3875	2.6987
PCCA-DT	2.9951	3.8252	1.2609	0.7722	2.1289	1.0144	1.0933	2.8342	0.9603	1.7235	2.8367	0.9587	5.4546	2.547	1.8966	4.6939	1.1686	0.4551	0.4471	3.9377	0.9272	3.3212	3.763	19.9969	6.5873	2.043	6.8945	5.6962	2.725	3.2629	2.575	4.5222	5.555	3.2044	3.2008	3.3306	2.5487	5.0218	2.9066	1.9422	3.5109	7.3117	5.0681	6.3109	7.0499	4.8995	10.6665	4.6364	1.8327
AC068473.5	1.5205	1.3264	1.3299	1.4375	1.7978	0.5391	2.9507	1.4073	0.8813	1.0225	0.8319	2.5709	1.3524	1.2023	0.4572	2.9648	1.9245	1.6129	1.6609	1.5362	1.3012	3.8345	1.698	3.1797	0.6314	2.2341	3.3189	2.2701	1.4037	1.4002	0.6777	1.4061	2.9281	2.5945	2.8059	1.7879	0.8838	3.8766	0.8133	16.7293	1.17	2.5732	3.5956	4.066	4.0897	1.3001	2.5513	3.554	1.4958
AC023043.4	1.3178	0.7387	0.6593	0.2916	1.6115	1.3003	0.3242	1.7454	0.1877	0.4881	1.4493	0.8063	1.275	1.644	0.037	1.6617	0.4964	0.6014	0.2129	1.4623	1.158	3.8304	2.4627	2.9346	1.9981	3.3506	5.4056	2.1112	2.1009	1.0855	0.732	2.232	5.634	2.4705	1.7419	1.5575	2.8447	3.9897	2.6599	0.2257	1.2526	6.5699	2.5635	3.0217	4.6032	2.8202	3.3254	3.5907	0.7037
AC048341.2	0.4234	2.1232	1.2986	0.2	0.3821	2.2748	0.8301	0.4454	0.4005	0.7439	0.1433	0.474	0.9819	4.2595	1.6249	1.165	0.9584	0	0.3894	1.0756	3.4907	1.9798	0.6142	4.5845	2.3602	2.1605	1.9223	0.9042	2.3214	0.8508	1.5822	1.0443	1.7174	1.3555	2.3894	1.4243	3.0088	9.5918	2.3657	11.5185	2.7255	0.8011	3.154	3.8774	3.8856	2.0163	4.6025	5.3247	1.0725
AL161421.1	2.1497	1.2194	2.027	0.6838	3.9918	4.565	1.2428	3.9562	1.1737	1.9464	3.3546	0.9865	0.5747	6.2295	1.2228	1.4909	1.3722	1.2877	1.8357	21.8571	2.0639	0.9339	0.4793	2.7925	1.0186	0.946	0.9308	0.1853	2.2847	1.0118	0.5699	2.1592	0.9527	0.6665	1.3734	1.0987	1.1601	1.1547	0.8321	0.4971	1.0569	2.5602	2.3949	0.5565	0.0144	0.9828	2.6023	1.1873	0.8199
AC010503.4	8.4376	15.8639	5.991	0.3806	7.6346	13.7991	0.2539	17.0328	0.245	11.0787	27.3786	1.2779	14.4524	8.9408	18.0465	17.4239	6.6957	0.2453	0.1389	5.4354	5.962	15.5422	32.2174	17.7953	5.8681	40.3972	20.853	20.3528	7.8265	25.2332	2.128	3.828	9.3266	19.7695	9.7766	21.4005	0.7605	22.3417	1.9261	0.6187	0.9584	10.1315	10.4636	15.0444	19.4111	9.1692	17.9482	32.3951	3.8488
AC018695.6	1.4375	1.9522	3.0278	0	0.2007	2.3768	0	1.0921	0.1052	2.0977	3.1948	0.0969	0.395	4.2045	1.245	2.841	1.0204	0.0632	0.0256	1.577	0.9737	0.7002	0.4706	8.4821	0.42	13.5807	23.5842	0.1123	0.8096	0.1304	0.056	1.0911	3.2737	1.534	2.6852	1.0972	0.5187	4.7073	4.4424	0.0759	0.2179	2.3324	12.3055	12.1707	0.2084	0.1293	3.2495	11.995	1.6341
AC087741.2	1.1157	0.9183	0.5296	0.7612	1.2465	0.4428	0.1693	0.4238	0.49	0.8495	1.1248	0	1.0511	4.2916	0.6764	1.446	0.432	0.1963	0.5558	0.5809	1.0077	5.4343	3.5067	3.3516	0.8693	2.5791	2.0383	1.465	3.1991	0.8096	0.1737	2.1681	2.0327	1.4883	4.3957	5.2746	5.3682	3.6956	2.1877	9.7819	0.9021	1.5245	1.095	4.8346	2.4957	6.0236	1.8769	7.0934	1.487
AC133552.5	0.8086	1.5381	2.3881	2.8809	1.7063	0.5229	2.6715	1.7406	2.2095	1.4593	1.9103	1.9854	0.9028	5.414	0.4046	3.0739	1.8088	1.7068	1.5599	3.6619	1.6228	2.9757	6.4004	6.323	0.98	3.2146	7.0702	1.1909	5.8882	1.0431	1.6226	1.7895	1.3865	3.036	1.9529	5.203	0.951	3.8957	1.1336	8.1235	0.6901	1.023	1.8811	5.3682	5.1209	3.4923	3.0228	2.7743	0.5917
AC242842.1	1.0375	1.8021	1.5284	0.5858	1.0192	0.3407	0.977	1.5085	0.4399	0.6537	2.9903	1.157	0.4719	2.0642	0.2975	2.615	0.7203	0.6797	1.222	0.479	0.2585	2.9693	6.0719	3.8075	1.0035	6.3429	1.1463	0.2953	2.374	0.8308	3.9437	1.8249	2.1165	0.5345	1.5748	0.9725	3.8214	0.4525	1.3908	0.7256	1.5186	1.8576	1.3577	14.8822	1.7072	2.7813	0.3611	3.0219	1.5146
AL035461.2	0.4273	0.3316	0.6084	0.4373	0.5626	0.3391	0.2778	0.8695	0.1608	0.4183	0.8391	0.3948	0.69	2.7587	0.222	0.3322	0.3781	0.4509	0.2345	1.9067	0.6615	1.106	1.0072	2.6718	1.9975	2.3925	2.3674	0.9388	4.4254	1.3731	0.4562	0.8451	2.3942	1.7261	1.0448	0.9378	1.9089	3.3084	1.3113	4.6809	0.9623	0.7506	0.2396	4.2596	0.7585	1.6257	2.9264	2.6194	1.5217
AC092747.4	4.1591	4.1418	5.1639	7.1057	4.7233	2.7553	6.3828	4.1131	5.0569	3.5461	3.3834	5.4331	4.2258	4.7101	5.4213	4.1295	6.215	5.1333	4.19	9.4107	4.7186	3.2747	4.2808	7.1394	8.2758	2.7983	9.2743	4.12	5.6812	3.6541	5.4587	7.3014	2.5086	2.3843	3.7264	3.5343	3.7294	4.2229	4.8	8.6159	3.512	3.3581	2.4852	2.9396	5.2967	5.827	7.481	8.4291	3.0964
AC091982.3	2.0045	1.7623	1.1919	2.2993	1.4396	1.0839	2.1254	1.0794	2.7473	1.3082	2.9313	2.6358	0.5395	1.4404	1.0531	3.3572	1.4669	2.1388	1.5048	0.9633	0.9284	1.3647	4.4654	2.9115	0.3089	0.4782	0.8172	0.8264	1.2452	0.6713	0.8643	1.1878	1.2464	1.904	1.0055	1.3277	2.9251	1.2735	0.7211	1.7311	2.5378	0.8126	3.2284	2.0798	4.7302	4.0909	3.0571	0.7202	3.0463
AC132872.3	1.4492	1.4565	1.5206	0.2082	0.2556	5.3674	0.4166	0.6374	0.0893	2.4391	0.3635	0.8222	0.8623	0.7824	0.9513	1.8584	0.9844	0.2683	0.5645	0.6127	0.7042	1.6941	0.7591	1.5275	2.7338	1.1959	2.3152	2.3654	0.0625	0.9225	0.9975	1.2969	1.9945	2.2519	3.5646	0.4207	1.6147	3.6288	1.9507	1.2246	0.8942	0.7295	1.3308	0.9741	0.8088	1.3543	2.887	6.5118	1.0285
AL355001.2	1.9872	2.3208	2.8489	1.0443	1.9576	0.4263	0.9533	3.5807	2.0521	0.9201	1.7868	1.7153	1.5938	5.139	0.7257	4.6149	1.2477	0.4251	0.5504	2.0014	2.005	3.3433	0.844	9.0121	2.4482	1.3279	4.4607	1.6825	3.1681	3.2543	3.462	3.679	3.5054	1.218	3.5243	5.1893	3.9926	4.391	1.5934	11.046	3.8105	8.1826	2.214	13.4126	7.9693	5.1034	5.4212	8.2867	2.9307
AC079414.3	1.3351	1.507	1.0655	0.7808	0.6638	0.5589	1.2019	0.6186	0.5928	1.0947	0.7584	0.8778	1.161	1.044	0.1677	1.6885	1.5224	0.5265	0.3257	0.6155	0.8304	0.4631	0.3458	3.0977	1.2689	1.5395	2.9689	0.5944	0.6851	1.5757	0.5756	2.2451	1.6227	0.7515	1.2677	0.5375	1.3553	1.9085	0.4803	8.908	0.427	5.3725	1.8239	1.3652	1.4294	0.6337	4.5537	2.6184	0.8006
AC084824.5	1.3552	1.4915	2.4813	0.7925	1.2329	0.9834	1.0574	1.5004	0.3401	1.0024	1.1072	1.3149	0.6566	4.9151	0.4829	1.8066	0.8995	0.4087	0.8597	0.3456	0.9792	0.679	1.4604	3.3234	1.5387	1.7746	3.0037	1.656	1.3323	1.8545	0.8681	1.693	1.8425	0.7851	1.8306	1.3729	1.1551	2.4486	0.8319	3.0431	0.6574	0.2645	1.4188	1.4836	1.3088	0.7247	1.7588	2.3739	1.4936
AC244153.1	7.2015	7.1255	3.3575	0.1049	5.9696	2.8273	0.3499	23.2776	0.2251	3.6684	10.7105	1.2018	10.6231	4.5346	3.8889	23.4955	1.8456	0.5139	0.3283	23.5828	6.0951	0.0899	0.6242	12.3838	15.9651	26.7985	2.7011	9.4703	3.1493	41.9735	1.2449	16.733	28.8226	9.7225	2.465	2.7866	8.9645	17.2247	15.3771	0.1462	12.0748	2.3462	37.7629	21.0586	7.4907	13.1351	16.4908	25.2084	26.0156
AC004241.3	0.5258	0.6721	0.8809	0.1266	0.8812	0.6383	0	0.6698	0.0543	1.0363	1.2927	0.1	1.1073	3.2125	0.5787	0.6254	0.4311	0.1306	0.2641	0.8834	1.3409	0.3977	0.3889	1.646	2.0968	2.0892	2.243	2.0888	2.6608	1.661	1.2136	1.0819	1.5514	1.1883	0.8573	1.7548	0.5953	0.9501	1.1392	0.6665	1.1629	0.9721	1.862	1.3544	1.3223	3.8743	6.1663	1.3064	0.1746
AP001505.1	2.1298	2.5315	5.0891	13.2996	6.7149	2.2347	7.8206	4.114	4.5023	2.1438	3.5334	3.3856	3.2648	8.1924	2.5138	3.3123	7.2121	11.2775	4.1923	6.0573	4.9122	3.1649	19.6283	6.9402	16.5391	2.0028	5.1744	3.0878	10.824	5.2915	4.2491	5.2611	12.6741	2.2729	3.7665	12.9275	6.5307	13.1747	4.4686	31.1155	3.9839	21.0617	2.0313	10.3733	1.4714	6.4445	4.3724	9.9344	5.4
AL136295.6	0.8263	0.8882	0.6576	0.4974	0.6109	0.6944	0.6194	0.6093	0.3842	0.6292	0.3742	0.8646	0.5495	1.3555	0.8083	1.2851	0.6399	0.3591	0.1038	0.5857	0.4975	0.7103	1.3749	2.0442	0.7385	1.9346	1.5164	0.4377	1.553	0.8465	0.4087	0.5667	0.7189	1.1412	1.8622	1.5798	1.0056	1.0538	0.3481	4.5594	1.0611	0.4981	2.2899	1.0642	1.4739	1.1547	1.8398	3.1124	0.5259
AC245041.2	1.4084	1.8969	1.4221	0.0262	1.9525	3.3534	0	2.8089	0	1.862	2.2742	0.2588	6.4894	1.6129	1.3574	2.041	0.4957	0	0.0055	8.5308	2.0121	5.508	4.658	11.6816	2.3046	6.6634	4.545	1.9166	4.4055	1.6445	0.4784	8.6957	6.2572	5.1238	2.5883	3.9496	23.2988	2.7412	1.3426	0.1623	3.8664	12.1763	3.9123	6.9117	0.7256	5.4563	1.8901	8.0588	3.4451
AC015922.3	13.8596	13.8035	16.7658	12.6658	17.128	14.826	13.7129	12.6517	12.2547	15.3876	23.8837	15.4405	2.4018	11.8122	2.6497	14.4538	13.5321	12.0837	9.5393	5.2128	5.5261	8.3717	1.1655	11.8557	14.3568	6.541	8.9111	6.6255	10.3671	8.2073	7.5779	7.7689	8.1371	10.1158	2.0781	8.9846	3.3454	5.6111	4.9792	3.3785	2.7264	5.9853	11.7678	7.1991	22.3733	4.5379	12.1062	15.2192	10.2482
AC023157.2	1.1948	2.277	1.5487	1.3952	0.9241	1.2157	1.9102	2.54	0.9956	1.3179	1.2888	1.3871	0.837	2.0769	1.1622	1.6676	1.803	0.97	0.8895	1.6885	1.1529	1.2624	1.7693	5.6664	1.3069	1.672	2.5185	8.3038	1.4871	1.3561	1.1591	3.9961	3.1421	0.7111	2.0352	1.9824	1.5182	2.1725	0.8854	1.9708	2.3778	2.4697	2.9467	1.0375	0.0609	0.2867	3.1309	1.4504	0.8142
AL121772.3	2.2066	1.078	0.5068	1.6026	0.8747	1.6571	1.339	1.2168	1.1254	0.7587	1.9832	1.0359	0.8047	1.369	1.2823	2.5092	1.2126	0.5509	0.5268	0.4447	0.3143	1.4145	0.261	2.0772	0.8319	8.957	3.6811	1.7981	1.3412	6.887	0.3546	1.2795	2.8378	5.0893	1.7406	2.4958	1.3928	8.0592	0.3641	1.8045	0.3453	0.6808	0.4036	1.3961	0.8492	0.3416	2.5745	1.5193	2.2769
AC004812.2	1.3288	1.4407	1.7835	1.0004	0.8319	0.5334	0.9454	0.6963	1.1403	0.8024	0.6467	1.7165	1.0648	2.1738	0.381	2.2923	2.0107	0.935	1.3239	1.077	1.1772	0.6517	2.3283	5.991	1.9101	1.4	1.7901	1.7076	1.5016	0.7759	0.7562	1.3245	1.7581	0.7824	3.2744	2.3739	1.095	3.4771	0.836	6.6698	1.2596	1.2522	1.7289	3.8561	2.6498	1.6492	5.0491	2.5387	1.1783
AC007996.1	1.4569	1.0974	1.227	0.0348	1.3775	0.6479	0.1238	1.3308	0.1892	1.1136	1.939	0.2475	2.4673	0.5996	0.9191	2.4774	0.5531	0.1077	0.0871	3.7947	0.6485	0.4175	0.5791	0.4087	1.5504	1.8323	2.801	2.1863	0.418	0.288	0.3919	1.1071	0.9769	1.464	0.6562	0.7504	1.0801	0.8399	1.6065	0.9557	1.2375	0.5577	2.1365	1.3652	2.9532	0.9304	1.5735	1.2589	0.2453
AC011462.4	1.211	0.9498	0.7101	0.0729	0.2984	1.0176	0.1945	0.2435	0.1877	1.1932	0.3917	0.1728	0.4697	2.3975	0.1851	1.6617	0.7722	0.0752	0.1825	0.445	0.4289	0.4996	1.6791	3.2403	1.6651	1.3746	2.6427	1.3896	0.5252	1.2406	0.2662	1.1939	0.5955	1.5583	2.4968	1.0945	0.5484	3.6036	0.2551	6.456	1.0367	0.0973	3.9151	3.0217	0.3541	0.3077	1.438	6.4535	0.9382
AC068870.2	4.7688	5.9688	4.3906	1.0097	5.7869	3.328	2.0207	4.5445	2.672	4.0691	3.391	8.6419	2.3237	3.2417	3.76	8.0558	3.5018	2.5165	3.8967	3.3023	2.9208	2.499	2.0673	3.6696	3.8439	3.6691	3.189	0.9254	1.1114	4.5941	5.6839	2.4565	2.0619	1.9303	4.2223	7.774	6.3296	6.3876	4.1216	2.1365	3.0413	6.7406	9.8449	6.0754	2.3705	3.492	4.4607	3.4724	2.9394
AL162274.2	0.867	1.237	2.3321	1.8732	0.7265	1.3763	0.8769	0.5489	0.2538	1.1736	2.4369	1.2462	0.4538	1.6675	0.5507	2.1724	1.119	0.6101	0.8226	0.6019	1.0441	1.464	0.6056	5.6225	0.7882	1.9171	4.3051	1.4818	1.7758	2.1671	1.1699	0.2106	0.7434	1.6963	4.0049	3.0742	1.2515	2.3497	0.7392	1.3432	1.3436	0.9872	3.3408	2.4387	0.431	2.2191	3.768	6.1029	1.4955
AC006449.6	1.191	0.8874	1.4382	0.9409	0.7937	0.5528	0.8622	2.421	1.0767	0.7636	1.5627	1.5543	0.6693	2.6657	0.3475	2.0473	1.0787	0.4117	0.8565	6.3595	1.04	1.1236	2.0359	3.3238	1.2374	1.3441	3.183	1.0138	1.01	3.6694	1.2363	2.7712	3.3053	1.3453	3.327	3.1446	1.2869	2.6804	0.962	8.8288	0.9292	1.3609	2.9167	3.7361	1.9181	1.8752	2.1091	4.6022	3.2305
AC010542.5	0.8373	0.8683	1.55	0.1714	0.3508	0.1994	0.0762	0.6202	0.0735	0.4462	0.3683	0.2708	0.7888	2.4154	0.4351	1.237	0.3242	0	0.0357	0.411	2.1677	1.3703	0.5263	2.9463	0.8807	2.0196	2.6121	0.7539	1.6462	1.4582	0.3911	1.0372	4.0917	0.8041	1.8427	0.1979	2.7394	2.4204	0.7709	2.7594	0.66	0.2288	1.5887	2.4632	1.1237	1.4465	4.8594	2.8517	0.8665
AC135050.6	15.0823	13.2252	16.9287	7.2737	9.961	18.5011	8.5107	10.0285	6.7258	12.0793	13.3769	9.5775	10.4024	12.3269	7.1013	19.903	12.6128	8.6623	7.8756	5.8905	4.4068	6.7259	8.6429	16.3036	6.4281	9.5927	15.9096	4.5075	5.7708	20.354	1.9761	4.9326	8.2701	11.0611	18.3462	11.5503	4.7225	10.0132	6.5571	13.8089	11.8007	8.9022	12.0138	13.6912	12.8072	9.654	15.4263	19.6542	5.1743
AL359513.1	0.9187	0.6806	0.6541	0.1175	0.8179	0.2734	0.1045	1.1125	0.6052	1.0493	1.7682	0.7428	0.9196	1.6013	0.6565	1.4735	0.9338	0	0.1716	3.8694	0.6569	2.6179	0.2707	8.0826	1.7449	2.3547	4.648	0.9263	0.9879	0.75	3.8086	1.4645	6.6832	1.7158	4.3998	2.6807	0.2763	1.1931	1.1161	7.9337	0.8357	1.3338	1.6531	3.968	4.7382	1.24	2.5357	1.8384	3.8356
AC099518.6	0.7818	1.5093	1.3157	0.4364	0.8337	0.3385	0.3235	1.5795	0.6243	0.7576	3.3612	1.0918	1.2722	10.2521	0.7018	2.1002	0.6605	0.3001	0.4552	1.6811	0.7703	0.5816	1.1728	2.4401	2.4921	1.1572	2.2773	0.08	1.9215	1.8567	0.2656	3.1594	6.3527	1.479	1.0428	1.68	0.7181	1.6052	4.0719	0.4955	0.6465	2.1851	0.7441	2.9663	0.2473	0.5628	1.4348	1.2104	0.5349
AC068831.5	1.397	1.7429	1.5705	0.0752	0.8009	0.817	0	0.6284	0	2.1833	2.1429	0.0594	1.5931	0.8485	0.2293	4.0022	0.911	0	0.2197	0.4266	0.2214	0	0.1733	2.8398	1.375	5.7197	3.7817	1.1861	1.0842	0.2134	2.2667	0.6429	2.1748	1.2946	3.5361	3.9539	0.1769	2.6568	1.1659	0.233	0.535	2.5618	2.0206	2.6662	0.5482	0.5293	3.5252	0.4007	0.0346
AC005332.6	7.1008	4.0447	5.1922	8.0009	6.5598	3.1807	7.2061	10.3509	8.6171	4.6269	7.2796	6.3298	4.5491	6.2966	2.8394	6.4709	5.9861	6.5756	6.5732	10.2175	4.9512	6.7647	5.2224	9.9147	10.0333	4.9193	12.8607	6.174	5.288	6.3088	4.2143	4.7475	4.4217	13.5194	6.5155	8.4182	4.3885	7.1219	2.4644	6.6829	4.0634	6.0892	12.9174	1.7081	15.1802	3.8464	14.4092	11.8518	5.6915
AL136295.7	2.4254	2.0534	3.3589	2.7822	1.4963	1.2904	2.6687	1.3821	1.428	1.7452	1.4217	2.3489	1.3308	4.2034	1.0527	3.3161	2.6831	1.6878	1.3314	1.7604	1.669	1.8227	0.733	4.3464	2.056	3.8736	4.4047	1.7098	3.3736	2.4563	1.4939	1.1848	1.3368	2.4745	2.455	1.638	1.8467	2.0707	1.0089	5.3042	1.3899	0.8558	4.2726	3.2824	2.5305	2.2064	5.885	5.483	0.8902
HEIH	1.5883	1.9412	2.6232	1.8852	2.7954	0.6562	2.7067	3.24	1.567	1.0602	4.0121	3.3072	1.3118	6.5558	0.7613	3.5417	2.9316	1.3778	0.6317	1.437	1.834	3.0691	2.1085	4.5565	1.797	4.9684	8.1454	5.4254	4.8483	7.5574	6.9107	1.3847	5.5776	2.9875	1.0641	3.0687	1.5005	12.5793	2.0478	6.1778	1.2666	1.9423	3.8153	10.5394	0.7282	3.1951	11.7127	6.0865	3.5754
AC026401.3	5.1674	5.1755	9.1916	10.9848	8.8722	5.1805	12.0151	5.9923	14.9697	6.4607	9.771	7.359	6.9691	18.0632	7.6321	3.2992	9.1543	10.3335	7.215	9.1433	14.6505	9.3471	7.0093	8.6835	32.0839	4.964	7.8885	6.979	17.1118	4.9734	9.011	52.5591	16.3459	7.1978	4.6999	10.3717	11.812	12.3172	34.3343	25.5109	5.6731	12.3624	10.3213	7.4431	12.5278	15.8971	9.2878	5.7308	8.7678
LINC01232	0.3457	0.5911	0.3306	0.1901	0.2205	0.1884	0.1785	1.5053	0.1813	0.3653	0.5447	0.3087	0.8701	0.3374	0.1796	0.3049	0.3955	0.147	0.1013	0.6723	1.1401	0.6001	0.6243	2.3647	0.79	0.8681	6.6169	1.5137	0.7799	1.3628	1.6147	1.4625	1.4963	0.4157	1.9304	1.1403	1.2412	0.3309	1.6706	0.0818	1.4173	1.7625	3.1767	1.2179	2.2416	0.9619	6.9785	1.3777	1.6771
LINC00294	2.4863	2.2598	2.3627	4.9306	2.9101	1.6201	5.5039	2.4035	4.3591	1.6794	2.644	3.5981	2.5884	1.7211	1.6591	2.0989	4.4724	5.2176	3.6308	4.0367	4.8056	3.6642	4.8118	5.1896	3.7992	1.5927	1.1012	2.6132	2.6868	2.2044	2.3408	1.1068	7.1976	2.9992	2.0819	1.1263	9.0629	2.3422	2.4199	5.4755	2.9508	2.895	1.2217	1.2841	7.4299	4.1158	2.4535	3.4532	4.4235
GSEC	1.701	0.7085	1.1928	0.5978	1.1157	0.5591	0.3206	0.8616	0.6942	1.0138	1.4172	0.8752	0.4047	1.3053	0.2991	1.3494	0.7584	0.3536	0.3008	0.7284	0.75	1.0344	1.5458	1.6885	3.2934	2.2847	2.2672	0.4415	1.0346	1.2219	0.4976	0.9202	2.1544	1.2514	1.9467	1.9545	0.7482	1.9402	0.4263	1.775	0.6876	0.9273	0.6408	5.3781	0.6235	0.6431	0.6287	2.1886	0.8325
LINC00997	1.1423	0.7163	1.2135	1.6576	1.3065	0.9498	1.9255	0.8059	2.4843	0.8835	1.0569	1.3389	1.059	0.7904	0.446	1.0245	0.9735	1.1354	1.2902	2.1793	0.8515	0.6994	1.8426	1.2449	2.3169	3.1636	1.274	0.331	0.8764	1.2192	0.5194	1.3212	1.5234	1.5092	1.0444	0.8929	0.7095	0.8845	0.2473	1.7544	1.268	0.7597	2.6653	0.6368	1.0094	0.8962	0.8998	2.4866	0.8415
SNHG4	1.0163	0.9472	1.6765	0.2271	0.8935	2.2891	0.2345	0.2855	0.1823	0.5831	0.2794	0.5208	2.9936	1.6242	0.5802	2.0814	0.5209	0.1511	0.5195	1.5011	0.6291	0.9579	3.7339	2.0086	2.1581	2.3564	3.3974	2.6742	0.5101	0.8829	0.1671	0.5007	0.4326	2.0201	7.4555	2.1865	0.4029	1.7715	2.0427	0.3538	0.9591	1.0757	2.4725	7.2371	4.173	0.85	2.429	6.5229	1.0369
AC006504.7	1.0074	1.1442	0.8248	0.1546	1.4771	0.3598	0.596	0.861	0.4424	0.9587	0.6647	0.2443	0.7118	1.9374	0.5235	1.175	0.9751	0.5848	0.4301	0.9216	0.9401	1.3542	1.6226	1.2969	0.7064	4.1916	5.8183	0.3968	2.1044	0.8041	0.2823	0.2936	1.0364	1.8544	1.6012	1.2203	1.4783	1.1375	0.9275	1.4046	1.7409	0.2753	8.4038	1.4129	1.7025	0.5801	1.5252	3.6712	0.9714
EBLN3P	5.6289	3.9292	3.4923	3.8279	4.5874	3.0097	4.0956	5.7687	3.3388	4.0432	2.4457	4.4462	3.8798	1.3778	2.2923	5.1012	4.3009	3.42	3.345	10.0778	4.06	4.2905	6.8744	2.2736	3.4916	2.5626	5.4465	4.3949	1.2999	4.4242	2.5174	4.3584	5.5376	6.3078	5.812	2.7922	7.4186	3.098	2.1893	4.7257	4.1591	4.7651	6.646	2.9825	17.2381	2.2229	3.8192	2.8199	3.1762
AC119427.1	3.1926	1.7045	0.8601	0	0.6266	7.7158	0	1.5734	0	2.9783	3.8276	0.3721	1.2464	1.217	1.3751	4.1153	0.2227	0.0607	0	1.8997	0.9698	0.9078	3.2092	1.7774	0.7396	0.555	1.9401	2.9134	0.4948	1.4193	1.6659	2.2636	0.3329	5.4942	0.844	1.1558	3.0445	1.8188	3.0896	0.6198	2.8952	0.3537	5.7964	2.204	10.866	5.0105	0.871	0.2351	0.1624
AL358472.4	0.6307	0.8676	0.9943	0.6915	0.4907	0.8938	0.5741	0.7187	0.5539	0.5488	0.5697	0.4371	0.2971	0.7364	0.2809	1.0158	1.0465	0.4754	1.0001	1.8696	0.9222	2.1854	3.3626	1.4692	0.3686	0.5161	0.7597	1.0816	0.3875	1.046	1.3046	2.2978	1.3614	0.7692	0.7344	0.6655	3.2511	1.3429	0.9217	2.0271	1.6116	1.6927	1.4443	1.3869	1.8362	1.4592	2.0461	0.6444	1.335
BISPR	0.4884	1.3539	1.6453	0.0752	1.1529	0.4918	0.1721	0.7302	0.1476	1.1676	0.8779	0.4076	1.326	1.8484	0.5458	1.1271	0.6588	0.1219	0.1659	1.4578	0.7463	1.9462	4.6961	3.9306	1.0312	0.5511	1.1602	2.1752	2.3234	0.4878	0.7163	0.0612	3.0461	0.3979	0.5308	0.4283	1.5212	0.1423	1.7139	0.1265	1.8216	1.7294	0.2818	0.0791	0.9503	1.8146	6.0564	0.3363	1.255
LINC02635	2.3702	5.1423	0.967	0	0.6025	1.3527	0	0.8498	0	2.2507	4.4519	0.366	15.3039	4.9425	6.1585	2.5471	0.4537	0	0	1.2954	0.2245	5.8059	0.4813	3.1771	1.2139	2.6659	2.5598	4.0363	1.08	0.5797	5.8215	8.5193	3.3221	0.1705	0.9117	2.8799	0.3716	17.2732	0.218	0.0169	0.5813	7.6596	0.9235	2.4415	9.3724	3.0481	3.4608	6.1678	0.5261
AC092306.1	3.4047	5.6047	3.7464	0	2.9392	13.5929	0	3.7625	0	5.0275	8.2833	0.1668	3.0131	95.543	4.2357	5.6962	3.3555	0	0	12.2013	6.9575	3.9197	10.0524	11.069	17.485	19.5364	13.1359	5.3802	9.3822	12.8024	2.8915	7.8942	4.9094	0.9909	5.7188	8.7796	0.3475	16.2173	6.7024	0.1308	2.3148	2.1146	14.3115	23.4357	0.1539	0.0743	2.8638	22.5598	11.5508
GABPB1-IT1	2.0968	2.1909	2.6861	2.5629	2.338	0.9681	2.2501	2.6387	1.3273	1.8821	2.5435	3.8095	1.3372	3.576	0.9172	2.8035	2.0186	1.8228	1.9818	1.2693	1.0529	0.8139	2.2688	3.2056	1.4824	2.6721	4.9922	1.4477	2.1423	2.3499	0.9529	1.0147	2.1795	1.8575	2.9564	2.4176	1.1348	2.5305	1.5239	5.5552	1.1324	2.1091	3.8846	2.5516	2.8707	1.6862	4.8349	5.0993	1.1069
AC083855.2	2.2868	2.8273	3.5525	0.0982	3.0819	3.0207	0.2911	4.5744	0.1686	1.802	5.3467	0.8792	1.5367	9.3499	1.3796	2.9099	1.387	0.1688	0.437	4.8957	5.6039	4.524	10.8315	11.4197	4.8596	4.8412	6.1756	2.6518	4.7164	3.4582	7.5593	2.4472	4.1955	5.0515	1.486	3.61	3.6164	6.7898	1.1616	1.2771	2.2691	9.09	4.5621	4.6173	8.2196	3.1312	7.2234	4.4009	2.3922
AP003498.2	5.4889	4.842	2.6452	0	1.5916	9.8434	0	3.7564	0.0245	9.6132	15.5602	0.9937	0.9737	9.3478	2.2645	8.2323	1.0383	0	0	4.2383	0.5887	6.6613	3.9727	0.8871	2.3833	3.8575	3.368	0.3458	0.0343	1.3175	2.6095	0.1832	0.485	0.7452	0.2732	1.1555	0.0538	2.2963	0.4858	1.8235	0.1863	0.4771	2.8878	12.3078	10.1779	0.3619	3.7006	2.4736	1.4585
NIPBL-DT	1.5487	0.8718	2.1791	3.7501	2.5219	0.7646	2.8992	1.1688	4.348	1.1265	0.6539	2.7465	0.6861	2.0832	0.4527	0.9247	2.7555	2.0675	1.5114	3.0052	1.0962	3.5292	1.0612	1.8673	1.4276	1.4648	3.4123	0.6346	0.5777	0.6388	0.5598	1.8305	1.147	1.4437	1.7245	1.253	1.0379	0.6496	0.7898	7.572	1.5233	1.3037	2.4579	0.6213	1.7024	0.6735	3.0357	2.3642	0.6635
CERNA2	8.4568	6.0011	1.9686	0.0175	1.9449	5.5672	0	2.8008	0	4.1193	7.1703	1.3799	8.8592	2.9378	1.7384	26.2242	2.4846	0	0	0	0	0	0.1073	7.3535	0	13.5239	25.6583	25.9699	0	3.7897	1.4828	3.2336	10.1735	19.2513	8.8063	12.5163	0.0164	2.8985	6.0849	0	0.1242	5.4103	8.2637	0.1635	0.1527	0	2.261	2.0113	0.008
AF129075.3	1.1595	1.4477	1.0592	0.403	0.2566	4.4101	0.3584	0.6233	0.1537	0.7995	0.2406	0.4952	1.0305	0.6732	0.7503	1.9393	0.8131	0.2309	0.4857	0.2538	0.5796	0.4347	0.6532	1.1641	1.3296	2.9551	3.5047	2.1175	0.1613	1.2065	0.1226	0.5739	0.619	0.8404	3.1742	0.3361	0.421	1.2253	0.94	0.9151	0.6898	0.7473	2.1471	0.5688	0.4785	0.3465	1.7665	3.8149	0.4322
AC073210.3	0.4381	1.5466	0	0.0166	0.4215	0.2576	0.0148	0.786	0	0.3954	0.5443	0.0262	7.4449	0.4837	5.0597	0.2397	0.0377	0	0	0.9414	0.0391	8.6974	1.1093	6.908	0.3793	5.6267	2.4218	0.3531	2.4727	1.413	17.8423	0.3193	0.0209	0.0173	11.64	41.4354	0.2498	11.2142	4.4657	0.0206	0.6101	4.9223	1.6776	5.8065	0.1129	4.6374	6.4697	12.0153	10.6942
AC026748.7	2.4506	1.5164	0.9379	1.4473	1.6962	0.492	1.1903	1.5509	1.5058	1.239	1.7684	2.1458	0.511	0.8104	1.2634	1.9658	1.2301	0.7054	0.4425	0.5533	0.4024	5.6898	0.9894	1.8872	1.8114	1.583	1.4211	1.0756	1.0475	0.9348	0.561	3.021	0.8471	1.137	1.0264	1.4081	4.474	3.1413	0.7036	4.0947	2.6724	1.4757	1.2929	1.8556	1.4107	0.9134	2.7497	0.8643	13.9972
AC113410.4	0.463	0.5525	0.5769	0.3554	0.8728	0.6124	0.3161	0.5276	0.1694	0.5288	0.3607	0.6239	0.3635	1.8179	0.3609	1.11	0.8365	0.6515	0.2141	0.8781	0.5111	0.8795	2.3342	1.1259	0.8117	0.6514	1.1386	0.7092	0.6163	0.8399	0.7929	1.4619	0.5954	0.6176	2.736	2.1431	0.6311	1.6729	0.8881	8.3137	0.772	0.5272	1.9185	4.461	5.6767	0.7221	0.8275	2.2076	2.0508
AL499602.1	5.2461	8.0352	3.9698	0	1.3803	11.5256	0	9.6467	0	10.3814	8.543	0.5737	2.7935	6.6533	1.5146	14.406	3.1793	0.0267	0.0433	6.6164	1.3886	5.6882	3.6243	1.5661	9.8046	1.9104	6.5817	4.4497	0.5294	4.8	0.3551	2.2716	8.5721	4.3138	8.8212	6.2303	2.0608	15.8202	0.363	2.9876	1.2755	7.7223	7.9928	7.9589	6.3116	1.2223	2.5581	8.5973	6.3543
PARTICL	2.3357	3.4474	3.0048	3.3411	2.1795	2.57	2.6093	2.2082	2.7742	1.5965	1.6639	4.6139	2.2255	5.0793	2.0966	3.4881	2.0348	1.8209	5.2697	3.7904	2.1415	2.7925	4.338	6.2876	3.4435	2.673	4.2298	6.4824	3.1965	3.7366	3.3722	4.7	3.6354	0.963	7.6157	5.0663	2.7202	7.505	2.6611	14.1139	3.1707	4.6241	3.4213	9.4432	6.465	3.4392	4.1861	4.3393	2.1101
AL022162.1	1.3213	0.585	1.8166	2.9841	0.6108	0.5786	2.4883	2.1808	1.5207	0.9713	1.6034	1.6945	0.4292	2.3659	1.61	1.488	2.4696	1.8273	1.1672	3.4971	1.207	4.314	1.3604	7.0387	2.982	0.055	0.6147	1.6751	6.7186	0.3967	2.4686	1.0624	3.2227	0.389	0.3714	1.1308	1.5345	2.3049	2.9365	10.5686	0.9946	2.9259	2.683	0.9352	13.9056	2.8861	3.2191	3.538	1.586
AC097382.3	1.4538	1.7771	2.9721	3.5649	2.3157	0.3656	4.219	3.7073	2.7561	0.6795	1.1556	3.5612	1.4916	2.9621	0.8527	2.7982	6.3088	1.8534	1.5119	3.3531	1.2133	1.6826	5.2479	2.4956	1.5141	1.8923	3.4711	0.6156	2.0165	2.8829	1.2371	4.5732	2.462	0.8602	2.8394	2.1435	4.8618	1.6644	1.3253	11.0751	1.8679	2.2225	2.9196	2.206	1.4739	2.9427	3.7775	2.2748	0.8802
AL512625.3	2.9535	2.4566	1.0791	0.0398	0.9117	2.56	0.3537	2.5909	0.2731	3.6395	4.4878	0.6284	1.2814	1.5696	1.03	3.8681	0.9329	0.2871	0.083	3.8501	3.1589	2.7939	2.1986	2.635	4.5421	7.4525	9.8303	0.5686	2.6266	1.0998	1.8878	3.1718	2.0491	0.9746	4.5933	11.6435	9.424	3.7915	4.2342	3.2759	7.5409	1.2744	5.6196	1.9676	5.6408	1.8743	3.8736	3.2032	0.6033
AC008875.3	1.3753	4.5776	3.7436	0.3006	1.9266	1.3986	0.5412	1.9674	0.3838	2.6179	2.2256	1.61	2.3147	4.5807	2.1777	2.5344	1.4755	0.4839	0.3273	3.2734	2.6439	4.7981	0.2758	8.552	3.1396	0.8251	1.1596	14.1703	3.4858	0.5562	16.8163	3.372	12.7774	3.2106	1.0627	1.6467	31.746	0.8024	3.8217	0.9579	5.1819	4.9868	5.854	1.3772	3.1726	6.693	7.2664	2.1567	0.6537
AC011455.8	3.7751	3.0948	1.8868	1.2281	1.1032	1.1905	1.8964	1.2441	1.9031	2.3476	4.3167	1.1858	2.261	5.4172	0.7968	3.7325	1.4068	0.7036	0.8255	3.5404	0.3412	1.1593	2.2787	6.0224	0.8961	2.6836	13.252	2.0009	1.9048	0.7257	1.4324	2.1011	3.2795	1.3784	2.1194	1.0637	0.0401	4.2158	0.0682	0.0106	1.9809	7.5379	2.4101	2.5201	0.6711	0.8878	1.9767	1.1126	0.1725
AC067852.5	0.5901	0.5537	0.7563	0.6643	1.0383	0.281	0.4834	0.7734	0.311	0.2696	0.2596	0.7634	0.7783	1.8726	0.9507	1.0095	0.4113	0.436	0.3023	1.0534	0.4264	0.8623	1.7156	1.9246	0.6207	3.0248	2.1395	2.6344	1.0877	0.9421	0.9372	1.5911	0.683	1.8892	1.443	2.1272	0.5111	1.5459	1.0867	6.358	0.6083	0.4032	1.6989	5.4505	3.6667	1.1894	1.4146	7.0345	0.4441
AC083862.2	0.7593	0.765	1.5138	0.4663	0.6617	0.3857	0.6083	1.1077	0.4802	0.7863	1.1024	1.0805	0.3148	2.9792	0.363	0.6849	1.0349	0.3526	0.4928	0.8404	1.5545	3.7282	2.315	2.1116	0.781	0.4579	0.3842	1.1623	4.3671	0.7714	2.1565	0.7747	5	2.0258	0.5942	2.8001	11.6037	0.9055	0.8701	0.8663	0.9393	0.7263	0.2981	0.3533	0.8606	3.9575	1.0347	1.9035	2.6718
AL035587.2	0.8816	0.7015	0.6277	0.5514	0.6156	0.4665	0.4458	1.2838	0.4732	0.4475	1.1582	0.6336	0.2307	4.6158	0.0764	1.2188	0.8723	0.4652	0.4601	0.765	0.6488	0.5153	1.1546	2.3542	1.0304	1.1519	2.1888	0.7166	1.264	0.6753	2.8369	0.8923	1.6378	0.3659	1.078	1.9103	0.6834	2.1238	0.3257	5.1531	0.6831	0.9369	1.1537	3.3511	2.2156	1.093	1.8539	1.4347	0.6221
AL590064.1	1.6283	0.5925	1.2692	0.2456	0.5457	2.5847	0.156	1.0353	0.3914	1.2789	0.0377	0.5266	0.3229	0.923	0.5523	0.3998	0.8229	0.4342	0.2927	0.1989	0.7018	0.4809	1.8047	2.2067	2.6844	2.9148	4.7981	1.3889	0.2949	1.7911	0.5124	0.6995	1.1022	0.7316	2.4869	1.1344	0.6762	2.2916	0.8592	0.0217	0.5612	1.1476	3.0729	0.3049	3.5955	0.7897	2.7249	2.2651	1.9028
AC127526.5	5.243	7.3849	1.8151	0	0.9469	6.2157	0	3.2047	0.0231	9.0444	9.3503	0.7224	2.055	2.4009	2.3354	9.0531	1.4449	0	0	2.1228	1.5033	5.238	4.2126	2.3233	0.5836	2.2029	5.4733	0.9366	0.0323	6.1408	3.2407	0.5171	2.8729	2.0614	0.814	1.5686	0.2529	4.772	0.5108	0.3664	0.4143	1.0234	2.3558	3.4343	10.033	1.5324	6.3001	2.7032	4.9079
AC245407.2	2.4179	2.3645	0.1023	0.588	1.5646	1.938	1.6562	3.765	2.2289	0.9114	3.7387	2.4775	3.0221	2.3942	1.4431	2.7179	0.8528	1.7181	1.3288	0.6837	0.7495	3.778	1.2791	2.2191	1.7907	12.4445	0.1211	3.5386	2.2947	1.9109	1.4313	0.5931	4.4335	4.3431	4.2151	0.4244	1.221	7.4828	0.6368	4.9767	0.4645	12.5283	3.4774	3.3414	5.9739	0.6549	4.1683	2.4135	0.9234
AC097448.1	6.549	4.8657	7.2295	11.3842	7.6388	3.8767	9.1665	6.129	8.0515	4.6106	6.0619	8.5611	11.5828	3.8285	5.6592	6.0746	6.6322	8.5979	7.1565	3.2174	3.8374	5.1624	2.1819	9.6481	10.5772	5.3464	9.4077	3.8344	4.4196	5.7659	2.1878	4.1933	6.4109	4.9269	3.6679	5.773	4.2094	8.009	2.6098	4.3468	2.8807	6.0456	4.192	6.5923	3.4757	6.7673	5.3397	8.7854	3.3206
AL109627.1	2.2468	1.7267	1.1378	3.2215	1.5101	0.5912	5.0418	2.8481	1.8679	1.8204	1.7773	2.3411	1.4262	1.5944	0.7493	2.8963	3.2192	2.8785	0.9798	4.016	2.0979	1.2781	2.6434	1.8149	2.1766	3.4923	2.8872	1.785	0.9892	1.0114	1.1673	2.434	1.6302	2.3207	2.1057	1.3774	2.3239	2.2467	1.0141	6.6707	1.9088	1.8387	3.1131	1.9482	1.947	1.159	3.9414	2.6763	1.7634
AC016394.2	1.8995	0.5831	0.658	1.2084	1.0754	0.5704	1.2617	7.3133	0.9469	0.7036	0.4235	1.0792	0.6287	0.5924	0.667	1.5968	0.9541	0.4876	0.4603	1.3059	0.9891	0.8402	4.8003	2.115	0.24	2.3219	3.463	5.2002	0.3154	1.5274	1.6306	1.3094	1.3205	0.4657	2.3016	0.6068	1.6056	1.6696	0.5777	5.8893	1.2763	3.6126	4.7363	5.1633	2.0416	0.5543	3.4978	4.1265	1.0626
C8orf44	1.1172	0.6747	0.9273	0.392	0.4814	0.3445	0.6741	0.6184	0.4822	0.4958	0.3089	0.7845	0.4811	1.3751	0.2123	1.2708	0.6723	0.4851	0.2835	0.5413	1.2915	0.5597	1.6553	1.9506	1.3281	3.4648	2.4761	0.6993	0.9728	1.3249	0.5248	0.6792	0.9031	1.2127	1.9878	1.4185	1.0259	1.5686	1.1103	2.1282	1.4091	0.3576	2.7485	3.1798	2.6212	0.6434	2.2392	3.8094	1.0631
AL592295.6	3.9559	2.5087	2.4197	5.9776	2.9068	2.2617	5.5101	3.3485	4.6794	2.8031	2.4138	4.422	3.0181	1.3446	2.2076	3.7299	4.8383	5.5108	4.6779	2.9305	1.3428	2.7105	8.6783	2.3851	1.5929	3.0954	2.0148	2.4702	0.7178	5.4844	1.6535	12.4982	2.8681	5.0149	2.7846	5.8156	1.4478	3.006	0.7967	3.8253	1.2128	1.3543	4.1577	7.6172	8.8687	1.5162	1.1836	3.171	2.0898
[truncated: 382 more columns]
