# Supplementary material for: Identification of platinum resistance-related gene signature for prognosis and immune analysis in bladder cancer
Source: Front Genet. 2023 Jan 26;14:1062060. doi: 10.3389/fgene.2023.1062060 (PMC9908994; doi:10.3389/fgene.2023.1062060)
Supplement: Supplementary file 10 [file Table7.XLSX]

(Table S6) 122 platinum resistance-related lncRNAs by correlation Spearson analysis
id	TCGA.GD.A3OQ.11A.21R.A220.07	TCGA.GD.A3OP.11A.11R.A220.07	TCGA.K4.A5RI.11A.11R.A28M.07	TCGA.BT.A20Q.11A.11R.A14Y.07	TCGA.BT.A20W.11A.11R.A14Y.07	TCGA.K4.A54R.11A.11R.A26T.07	TCGA.BL.A13J.11A.13R.A10U.07	TCGA.GD.A2C5.11A.11R.A180.07	TCGA.CU.A0YN.11A.11R.A10U.07	TCGA.GC.A3BM.11A.11R.A22U.07	TCGA.BT.A2LA.11A.11R.A18C.07	TCGA.CU.A0YR.11A.13R.A10U.07	TCGA.BT.A20U.11A.11R.A14Y.07	TCGA.GC.A6I3.11A.11R.A31N.07	TCGA.BT.A2LB.11A.11R.A18C.07	TCGA.K4.A3WV.11A.21R.A22U.07	TCGA.GC.A3WC.11A.11R.A22U.07	TCGA.BT.A20N.11A.11R.A14Y.07	TCGA.BT.A20R.11A.11R.A16R.07	TCGA.DK.A2I6.01A.12R.A18C.07	TCGA.FD.A6TK.01A.42R.A33J.07	TCGA.UY.A78L.01A.12R.A33J.07	TCGA.4Z.AA84.01A.11R.A39I.07	TCGA.XF.A9SK.01A.11R.A42T.07	TCGA.YF.AA3M.01A.11R.A42T.07	TCGA.G2.A3IE.01A.11R.A20F.07	TCGA.ZF.A9RL.01A.11R.A38B.07	TCGA.HQ.A2OE.01A.11R.A206.07	TCGA.DK.AA74.01A.11R.A39I.07	TCGA.H4.A2HO.01A.11R.A180.07	TCGA.ZF.AA53.01A.11R.A39I.07	TCGA.HQ.A5ND.01A.11R.A26T.07	TCGA.FD.A6TC.01A.21R.A33J.07	TCGA.GV.A3JV.01A.11R.A220.07	TCGA.XF.A8HH.01A.11R.A38B.07	TCGA.DK.A2I1.01A.11R.A180.07	TCGA.ZF.AA5H.01A.11R.A39I.07	TCGA.E7.A7PW.01A.11R.A352.07	TCGA.PQ.A6FI.01A.11R.A31N.07	TCGA.C4.A0EZ.01A.21R.A24X.07	TCGA.FD.A62S.01A.11R.A30C.07	TCGA.FD.A5C0.01A.11R.A28M.07	TCGA.GU.A42R.01A.11R.A23N.07	TCGA.UY.A78M.01A.21R.A352.07	TCGA.GV.A3QI.01A.11R.A220.07	TCGA.FD.A5C1.01A.11R.A28M.07	TCGA.DK.AA6X.01A.12R.A42T.07	TCGA.CU.A3YL.01A.11R.A22U.07	TCGA.FD.A6TH.01A.11R.A32O.07
ZFAS1	1.408168371	1.433012839	1.940091559	0.64791311	1.264236151	1.85814018	0.835358201	1.252778952	0.575215502	1.59493067	1.968901752	1.189856179	1.663116867	3.103296202	1.159177062	1.970596007	1.37490037	0.638027485	1.047887329	0.950169766	1.445249963	1.713563855	1.73954571	2.513768646	2.104269556	1.559981194	1.224163787	2.020199923	2.577223362	2.885398653	2.287117636	0.912956381	2.236523232	1.728181749	1.916400208	2.288919583	2.025170576	1.961438118	2.16748639	2.504213584	1.324465006	1.58990727	2.542802827	3.361319202	1.594118543	2.462183229	2.533588265	1.715805533	2.149291888
TP53TG1	1.19604043	1.234623941	1.092613393	0.690014739	1.038717108	0.840926433	0.756425557	1.40506656	0.59645814	1.163627539	2.218719182	0.754545489	0.95925084	2.186437169	0.835277343	1.753732884	0.924859999	0.568518598	0.593975179	0.834144866	0.829768393	0.849919219	0.799501814	1.988811911	0.849839173	1.983093933	2.035799837	1.934478759	1.781065898	1.398678716	1.633105666	1.468114072	1.820771239	1.26369549	1.816517791	2.269422203	0.767654798	2.654275131	0.469469253	0.5383395	1.028993412	1.058732098	1.415866811	2.113833829	1.348402405	2.04729408	2.223546116	1.606300084	0.716508087
MIR22HG	4.622602428	5.038251794	4.879279363	3.206690105	3.369312923	6.851877692	3.331633567	3.747677413	2.840402806	6.365834238	5.285505793	3.417109884	3.372144185	3.794436662	4.242114666	4.245328322	4.122225431	4.177351762	4.998046531	1.333480982	3.111432005	1.610463845	1.757791341	3.456109598	2.660061517	1.958768451	2.596601257	1.838266047	2.641245436	4.182851176	1.844626685	1.203827598	2.892604743	3.184724621	2.694746501	2.958434395	2.384270893	1.572356136	0.986010384	0.998484374	3.038436182	2.372534269	4.094607676	2.747645193	2.621524444	2.606181619	3.266366787	3.584421389	3.251764531
CH17-340M24.3	2.443394475	2.407434334	2.7052702	2.336397656	2.948993237	1.602884409	2.171623176	2.710767869	2.424599662	2.076251233	2.999963932	2.609424031	1.794478252	4.200378798	1.598841578	3.711781215	2.597602681	2.16986088	1.725261269	2.780646059	2.543619608	3.37549824	2.413756539	5.06611503	3.500088176	3.721569526	4.118534155	3.221413117	4.107194055	3.111999463	3.391382803	3.53133155	4.078020546	2.695837958	3.86811384	3.786648633	2.589308079	4.885320553	1.803061675	4.399266814	1.832728018	3.920388587	3.823576145	4.132585068	4.233642683	3.171222843	4.605772842	3.23511432	3.182072505
GATA3-AS1	1.865047789	1.667892125	1.63343121	0.019773069	1.036116453	1.82224067	0.017636903	1.641823444	0.016924144	1.69514754	2.946786995	0.477677328	0.036186803	3.407094375	0.039840265	3.059960889	0.765195249	0	0	1.046211644	0.474773476	0.806282807	1.01984422	3.736085282	2.154259146	4.477126823	3.090023473	2.908889747	2.474228353	1.71791217	1.291957116	0.641638507	1.820403648	1.791022195	2.924992978	4.284973046	0.559344967	6.114995776	0.00992041	0	0.238664592	2.318692833	0.821791836	3.786146756	3.105594276	0.094776557	2.171399003	2.44993108	1.119953718
ARRDC1-AS1	1.84915861	1.997870454	2.006908369	1.330156799	1.63649702	2.242053674	1.270588742	1.701238528	1.365692537	1.667937528	1.799336025	1.749920365	1.612069358	2.596792058	1.09085343	2.154356373	1.715717689	1.105812151	0.89452677	2.368265483	1.653426952	2.003997934	2.062087164	2.912247464	2.53291536	2.616028277	2.229434109	1.746656736	2.319415619	2.353746721	2.068464451	2.100069372	2.222371811	1.822526219	2.944820973	2.280985999	2.526594698	2.391300308	2.387362541	3.08006068	2.550432821	1.722072509	2.096363068	3.040611928	3.371043024	1.942833505	1.985391131	3.14937319	2.79792605
PSMB8-AS1	1.107687869	2.149064218	2.631639808	0.558561532	1.916896971	1.084744621	0.530670075	1.742739233	0.515005916	1.273277161	1.228295378	1.379010931	1.597888675	2.964158317	1.303342394	1.278995767	1.667755908	0.898247056	1.237747256	1.336683287	2.179128829	0.665756583	0.770025564	2.464772806	1.748675904	0.668209914	1.10191896	0.266636643	2.710966189	0.797096008	1.630545261	2.027897152	1.308535624	1.255500733	0.621055503	1.799294575	2.541143091	1.238420026	1.817746035	1.038506418	1.422717406	0.681854018	0.801407018	0.865364587	1.656359073	3.307923911	2.377679059	1.587413	1.290896181
HCP5	1.366140336	3.094067126	2.460428046	0.444773066	2.329238433	1.158789414	0.557091444	1.841006975	0.535754381	1.856228798	1.053250385	1.694033266	2.040717123	2.915960621	1.571434116	1.713959698	2.306378911	0.631802755	0.394953085	2.119156942	2.913760676	0.93062381	0.461842838	3.071711193	1.400319323	0.612116552	1.597698019	0.684010782	3.366797788	1.035201596	3.200865265	3.509809834	0.731443946	2.02268739	0.85869719	1.359296259	2.58633241	1.205642742	4.091911357	0.562279064	2.110463473	0.611266825	0.679694025	0.663390165	2.811738172	3.592887539	3.529833437	2.77810342	1.211448364
AC022007.1	0.617110375	0.394404385	0.776525151	0.492827388	0.934554243	0.25664839	0.820975417	0.608998436	0.688493711	0.442014566	0.534559685	0.885261974	0.517124486	0.881116409	0.19496955	0.599984232	0.733267559	0.387362541	0.655168618	1.732529708	0.553065544	1.248534836	1.741919948	1.210887549	1.283269894	1.723995345	1.561399461	0.769009998	0.866393698	0.494671612	0.817213924	0.857423709	1.130733227	0.972619139	1.144568518	1.118824822	0.925847548	1.976510281	0.79585005	1.880293702	0.792355631	1.626953042	0.924632007	1.021408657	2.171238858	0.806942665	1.118625514	1.873891924	1.172487516
THUMPD3-AS1	1.428999926	1.194780489	1.235420723	0.936063102	1.044464067	1.574585959	0.815903277	1.13665077	0.913798965	1.387913924	0.827737744	1.023964991	0.983093933	1.396433531	0.760348707	1.430713468	1.168064328	0.887369295	0.942983598	1.697951699	1.150624661	1.516519498	2.053215624	1.662387819	1.387141928	2.882682173	2.430392334	1.642516747	0.668663778	1.195536585	0.592349392	0.63691458	1.564036662	1.58909231	2.181452445	1.715454127	0.948451338	2.026198073	1.242511049	1.943808831	0.966504298	1.286585483	2.356284692	1.931380494	2.007913082	1.032594591	2.227371423	2.446785562	1.771758835
LINC01089	1.809043947	1.203827598	1.677620992	0.537544572	0.565499693	1.646946017	0.827819025	1.013569453	0.392537245	0.979952158	0.574828124	0.931607422	0.777872049	3.34946436	0.655535016	2.145612247	1.116897018	0.218347209	0.240985904	0.64754477	1.64823533	0.520346812	1.079292767	3.297088678	1.409037857	3.484731074	2.659741927	1.326019542	1.377401431	1.892585315	0.52717045	0.383607534	1.426157387	1.517376489	2.05696496	1.929260776	1.122275136	4.088548697	0.984042426	4.377484725	1.333824427	1.182183769	2.612423275	2.553901105	1.530670075	0.876408894	3.0941516	3.604972726	1.57922843
UCA1	3.578322871	4.16812853	3.037188913	0.033652052	1.21971064	3.880783465	0	2.147599767	0.009777122	3.583266337	1.422717406	1.777282936	0.130008304	0	0.569588305	0.96051171	1.319906907	0	0.042083959	0.10057404	4.11923996	2.759986689	3.722739236	1.773447828	1.135469202	0.655992884	4.541056336	6.749157455	2.095485639	5.403741498	0.040962548	0.146133829	2.373954395	6.555641328	0.301236441	0.490467444	3.644594661	2.006728883	0.437760394	0.041663532	1.128227402	2.157431827	5.90866402	0.4473147	0.733007184	2.873714785	4.597406028	6.385427586	4.346552736
AATBC	1.713827763	1.620117165	0.920217066	0.111832587	2.129612738	0.28534303	0.155101558	1.67238008	0.080794082	1.34135959	1.207830396	0.264956718	0.764346155	1.519944414	0.582941313	2.730857295	0.804879608	0.096666669	0.097610797	0.657091174	0.356707253	0.116897018	1.585251011	1.198745582	2.098486934	3.54260475	4.223260353	2.249232941	0.488720653	0.086647913	1.653335227	1.171719239	0.711230572	3.039103291	1.27351589	2.142870845	0.079702372	4.118783302	1.312432837	0.405338916	0.799170217	2.714487321	3.974795434	4.263462642	2.920198007	0.406971971	1.606442228	3.290350675	0.252657864
AL441992.1	1.435628594	2.078234084	2.265856921	0.566961242	2.071110495	1.019061365	0.667846721	1.472799672	1.228110634	1.282439805	2.125122061	1.129876461	1.892973815	2.939489888	1.470979302	1.736215198	1.542109438	0.389897162	0.537842721	2.748418295	3.529708524	2.76714627	3.289450876	2.063192281	3.120385121	2.344061506	2.191973167	2.023574733	3.173079449	2.349280344	2.243303487	2.524966332	3.807890681	1.288712917	2.383331044	3.306612224	3.740053262	2.317130379	2.127071939	3.147697444	2.548091323	2.580314352	1.621665096	3.429589185	3.435588593	2.187482726	2.613154428	2.379953597	3.168770384
OSER1-DT	1.238053099	0.77070221	0.806777729	1.595933254	1.141890509	0.503450509	1.375456536	1.890796866	1.190994051	0.968496309	1.279590153	1.31556623	0.486559928	0.844466001	0.386921282	1.694657366	1.630545261	1.01649632	0.817786958	0.756169328	0.477055566	0.895225055	2.103262627	1.176195095	1.660198462	1.322505058	1.272441301	1.502737941	0.914487986	0.912036637	0.655901322	0.975410079	1.728094656	1.010135315	1.73954571	2.100136671	0.790355014	2.093560176	0.412618959	2.615816467	0.612588407	1.815083517	1.564134243	1.778250637	0.903578215	0.585827858	1.738465217	1.298482366	1.505941728
LINC00885	2.205361231	1.245252252	0.678612814	0.039559557	0.818605184	1.122275136	0	1.776693582	0	1.538985057	2.758686935	0.399444565	0.923795728	0.995810106	0.510151758	2.843581923	0.678522677	0	0	1.057068969	0.198368423	0.482951513	0.075053365	3.070870146	2.229249511	2.593879595	3.19105724	1.767188654	1.627466764	3.61402661	0.605115002	0.785508704	2.891613607	2.285786886	2.977353201	2.855690765	0.289952472	3.057380952	0.068602027	0.164400135	1.518232972	3.192478257	3.640840693	1.901687522	4.061992154	1.292428393	2.007554336	1.960252209	2.421721507
FGD5-AS1	5.022114764	4.582628256	4.699967991	5.132938705	5.021097682	4.299508434	5.094599232	5.13332925	5.219160774	4.643746541	3.663674796	5.183172851	4.073982998	3.482409472	3.740668564	4.849438881	4.711693126	5.023534814	4.769491423	5.649497625	4.291750885	4.915616504	4.946903936	4.960789695	4.492359554	5.606054259	5.786240871	5.312167782	3.331748204	4.20867332	4.166667247	4.526794986	5.005422445	9.702113972	4.989960964	4.511917072	4.98029498	4.484234823	3.665824787	5.650422797	4.614533177	5.80734977	5.384326159	3.950850967	6.456886625	3.806571532	4.463897055	5.287047432	5.286825715
DANCR	1.625176957	1.363731783	1.826151851	0.914028675	2.075395714	1.738421981	1.227371423	2.149194319	0.768755995	1.635847241	2.624802765	1.225768496	2.904696031	2.350553822	1.628400336	2.64963845	1.489440176	1.001081616	0.840120773	2.591104905	0.754288927	2.054917919	2.65777718	2.464642131	2.168706211	3.47143461	3.170950553	3.123914459	1.386259141	2.348459062	2.344856896	1.676177124	2.023290843	2.720563036	1.883347108	3.567873959	1.117761525	2.732442877	0.844466001	3.660369625	0.761625692	3.118891252	2.66712006	4.084064265	2.282647372	1.493801022	2.066054738	3.008666157	1.370722275
AC006042.1	2.705734668	1.795642286	1.453333197	0.321812675	0.941557083	1.265976905	0.078063256	1.35901507	0.215119425	1.649753399	0.930699496	0.95427077	0.897240426	1.638305577	0.397474417	3.150364705	0.959992662	0.174789893	0.073271836	0.466026688	1.367538811	0.236829335	1.568713149	2.419053417	0.94665601	3.43666824	2.943077398	0.673918183	0.608809243	3.114783447	0.155749233	0.848477725	1.173767068	1.429482065	2.590985186	1.351062899	0.888850382	1.72935699	0.169796756	2.515914256	0.454281196	1.030336078	2.805416287	1.626672753	2.185834837	0.434561512	3.001441974	3.483699712	0.487486349
ANKRD10-IT1	3.372297445	2.449455727	2.436215153	1.771463058	2.164754103	3.834235902	2.058697469	2.0900743	1.745323396	3.429107082	1.616639997	2.414514428	1.801489796	2.013355059	1.245617353	2.761795872	2.596052563	1.69434535	1.761200156	1.098891126	2.234838503	2.424868356	2.093222111	2.467122941	2.201006466	4.1245432	4.739880498	2.078848898	0.623305028	2.339593501	0.835358201	1.979110755	2.525066592	3.131737631	3.917517684	1.577537593	3.087802259	2.589811416	2.207799167	3.117296086	2.499424973	2.03083043	3.870749387	1.647821033	3.784346932	1.046002047	4.185937886	3.789416268	3.230771739
AC114488.1	1.09821741	0.411751629	0.224163787	0.488103633	0.480885503	2.097071371	0.280837569	0.317998618	0.31254901	0.703986604	0.518736548	0.623585972	0.152118504	0.105275783	0.140386032	0.418459838	0.449534963	0.501005953	0.138552375	0.296545508	1.111498777	0.298541019	1.276139298	0.419754605	0.545770726	1.096734127	1.774628947	2.400565253	0.068051643	1.01984422	0.052137623	1.381504883	3.458421378	1.202511756	3.529845928	2.308040448	1.144960005	1.071556751	0.164400135	0.137110008	1.116963537	1.974382466	2.226785944	2.277687254	1.691221473	0.327572404	0.920979227	2.264626503	1.255742421
AC087857.1	2.134253803	0.98608322	0.664664872	0	0.080521232	0.626298949	0.08719125	1.334568276	0	0.555128994	0.900103608	0.221691514	0	1.21238257	0	0.564914659	0.277508728	0	0	0	1.051163253	2.412320873	0.343805752	1.744720839	2.151209393	3.511948689	3.048951077	0.036608829	0	2.681921465	0.089498151	0	2.671927385	2.586500555	2.813381028	1.923187221	1.212942804	1.989029983	0	0	0	3.077174623	0	0.988412026	0.749233898	0	1.252536767	2.429026716	2.301704696
AC021078.1	1.781107876	1.341701164	1.098823768	0.273217473	0.815821322	2.689209688	0.551097606	0.660198462	0.318692833	2.140516919	0.752149128	0.763581543	1.438079892	0.624147697	1.339194407	1.505992524	1.059424503	1.278995767	1.150039693	0.520749097	0.782660176	1.352871496	0.577054132	0.817950641	1.189856179	1.016425003	1.886745225	1.500037171	0.252294541	1.159370847	0.645148266	1.220639513	0.739156826	2.183708817	1.678432534	0.515005916	0.863700624	1.293958979	1.420401554	0.622836666	0.683831174	0.789687524	1.842214554	0.354677829	1.652922393	0.368041931	1.999963932	2.383524592	0.982290874
MIR205HG	4.307224493	4.886194063	3.596768209	0.026587622	2.352673791	3.840231578	0.011924948	3.423658841	0.011495639	4.642222134	4.630125852	1.844385653	4.394987371	3.582857035	3.840765337	5.317470501	2.950057757	0	0	2.553311348	2.689254425	3.580495259	1.755058478	5.640360636	3.777335545	4.399020663	4.50227331	4.10818988	4.671751927	4.471616693	3.702391584	4.274880359	4.623439654	4.312352962	3.887661735	4.570335414	2.547005551	5.404034547	5.787646638	0.702391584	3.428397025	3.608986612	4.319545682	5.071342222	1.101851744	5.439190929	5.487328771	3.932911566	1.444136957
AL731567.1	1.412239566	1.17951105	1.337996464	0.098689044	0.301002256	2.517326092	0.324349789	1.409689628	0.085152681	1.368097822	0.651683181	0	0.666302128	0.99898976	0.193960937	2.393086655	1.469417154	0.101784524	0.082838815	0.579469817	0.415217825	0.979000971	1.454544418	2.597054368	1.296545508	3.627069813	2.518056679	1.957134553	0.674008609	2.833659246	0.719577745	0.265196827	0.69884077	2.81925943	2.999531048	1.232660757	1.13691321	3.331719546	0	1.068258062	0.84607203	2.272321853	3.490197857	2.612446867	1.515157346	0.763581543	3.104185672	1.243425362	1.394129957
DCST1-AS1	0.513995979	0.942833505	0.321119959	0.05630606	1.007697845	0.318461465	0.14574266	0.636264989	0.348685669	0.3068455	0.858458498	0.39462389	0.76256143	1.253626278	0.647268453	0.976876829	0.164142649	0.058108649	0.023752136	3.526394383	0.86393845	2.206643224	1.406482248	1.284514133	1.125915549	1.135337857	0.86409698	0.861875984	1.494159564	0.721941313	0.932590365	1.521704075	0.848477725	0.951811567	1.729139425	2.240283796	2.580097233	2.55723852	0.892041239	1.485529873	0.941256584	1.668936027	1.32313945	2.38758312	2.782366626	1.263274835	0.754716506	1.55326219	2.657159789
SNHG15	1.772139031	2.519969567	3.104739216	1.469885976	2.296310561	3.547351112	1.428999926	1.944895918	1.320600205	2.137569099	2.386369519	1.93960272	2.486714373	3.990056299	2.914641057	2.767400556	2.001982343	1.930131752	2.550161894	3.202793823	2.740042465	2.984552895	2.97192056	2.748804691	3.526644773	3.139944203	2.785487779	2.990101694	3.529421183	2.37389873	3.614592068	2.411236405	2.247562997	3.042574302	2.928294514	3.008755783	2.739934489	3.27024486	3.713662826	3.418230435	2.112199689	2.171815296	2.691891445	4.375769285	2.834104404	3.607993061	2.673217192	3.174006857	3.078626912
AC074117.1	1.478039898	1.270170093	0.916629505	0.611266825	0.836247331	1.319271091	0.772476899	1.253021096	0.505789328	0.957617488	1.110897723	0.599698653	1.222495467	1.194717463	0.563060483	1.675364313	1.072654641	0.480988873	0.224163787	1.386645427	1.15367565	1.021479727	2.488206488	2.122672719	1.27100727	1.841288833	2.217727042	1.880959739	0.950916271	1.490262049	1.1141671	1.06550338	1.645148266	1.26933243	1.844104398	1.958285901	1.198116929	2.682460934	1.31684085	2.201727947	1.122076304	1.431409013	3.179399579	2.576280258	1.78307943	1.1204183	1.97133202	2.481479784	1.484963029
LNCTAM34A	1.134286665	1.399335183	0.785173874	0.18599337	0.690014739	1.143589335	0.201131967	0.537246361	0.161049225	1.170630147	1.622133838	0.471447616	0.464668267	1.430338804	0.512985335	1.550063363	0.626392409	0.269033146	0.097880434	0.471655707	0.526769951	0.413377445	0.532067552	0.924099886	1.429535626	1.58923616	1.724650272	1.250173332	0.562962829	1.325846898	0.739761711	0.532366836	0.699906932	2.227309804	1.712419697	2.019524013	0.15704371	1.557434598	0.126576457	0.16748639	0.336511916	1.16021028	1.428142391	1.606063145	1.573035143	0.952780844	0.714399397	2.186310383	0.189666447
ELF3-AS1	0.885261974	1.166779706	0.477780929	0.05004888	0.63988042	1.075601085	0.087734382	1.502126889	0.043064479	0.696795088	1.164271398	0.279292991	0.731270148	0.400865778	0.789270186	0.937721026	0.717999879	0	0.010636636	0.13066734	0.413594082	1.304686257	0.690372395	1.354790649	1.417596013	1.384326159	1.380119886	1.5091891	0.277032552	1.42867841	0.139993302	0.587076903	1.615604626	1.312200463	0.625738062	1.276198865	0.428035163	2.214777602	0.488000771	0.958063131	0.385707125	1.053180862	1.611408481	1.059701372	1.005615567	0.494978753	1.669525725	1.503246954	1.394569017
MCF2L-AS1	1.841168044	1.528871328	1.147567207	0	1.038365942	1.340847077	0.057831475	2.613366629	0	1.157884498	1.774333758	0.557875677	0.63236129	1.84470702	0.529571108	2.801800171	1.359127552	0.06681251	0.080657663	0	0.038436182	1.054153872	2.939414661	2.924651008	0.073820233	2.594214111	2.441350678	0.245373963	0.287826867	2.605280972	0.059355278	0.091530593	1.55350796	2.626953042	1.213005039	2.745732131	0	2.582869075	0	2.095620663	0.149259365	0.043624477	2.295487943	2.898053528	4.002504507	0	2.483054736	3.177535148	0.850399397
AC073046.1	1.8246864	0.919149363	0.60928218	0.50548448	1.116497841	1.561985922	0	0.805457561	0.282261867	1.831917766	1.288712917	0.261711329	1.160984708	0.901108243	1.606773844	1.145090477	0.530570204	0.518837242	0.275126274	2.25386828	0.758132585	0.364684482	0.471551666	0.707966455	0.821138737	2.510506259	2.178427826	3.306189316	0.931304844	0.726482487	0.467905469	1.011424075	2.163659738	1.236645681	3.015426204	2.951643741	0.43839932	3.359043191	0.588228909	0.272501021	1.373676049	2.424975819	1.413269114	3.071505267	2.332220987	0.373174891	0.786010802	1.965285603	1.587845009
AC105942.1	1.988084764	1.307253642	2.102086987	3.125088989	2.167454275	1.602741913	3.25692007	1.479489271	2.944221271	1.789687524	1.307078739	2.838750118	1.181993025	1.351571796	0.894138688	1.943246224	2.886725718	2.822791321	2.767803085	0.550900665	1.836206928	2.537395474	1.630731625	2.434588199	1.177854025	1.046211644	0.628913543	0.621711977	2.251961415	1.489183245	0.672199019	1.305853817	1.566084491	0.917011584	2.615227944	1.528471302	1.512226887	1.263334936	0.176322773	1.83879045	1.786721808	1.95363774	0.221938932	1.04313449	2.385624304	1.195158587	2.842476063	0.627886946	2.385707125
LINC01871	2.056201996	2.087462841	4.616016511	0.182310918	3.068498846	3.160129586	0.442970028	3.209437769	0.157819839	2.657937202	2.977444794	1.434401381	2.575288124	4.792131742	2.075464174	1.558071669	2.788998852	0.187641078	0.41921526	1.120882733	2.400373978	0.469573445	0.271186602	1.704606413	0.823097147	0.63747114	0	0.625925048	3.866551957	1.338110596	2.707767723	1.286112294	0.117163075	1.568713149	0.619553869	2.144796898	2.123136427	1.049700461	1.528621325	0.502941568	0.564524504	0.855431641	0.119156942	0.345055675	0.335368915	3.815063017	1.499118777	1.848036981	0.695192093
BX470102.1	3.77707248	3.571312754	3.18673824	0.244765308	1.44143036	4.483415958	0.286053134	2.843561824	0.145090477	5.054844137	4.179837451	0.90812117	0.749233898	3.973804112	1.715893371	2.369745643	2.921550584	0.251809968	0.824971465	2.041978863	2.429803402	2.524264315	3.530332981	1.902999695	2.818502931	2.55269676	2.591655484	1.105946212	1.266816518	2.840543801	0.792022388	0.386479889	1.798589739	4.225621986	5.191673186	2.92313016	2.253232939	4.438073236	0.578214165	0.205017088	0.760433875	2.233734704	2.660038691	3.175684271	3.40748872	3.873606522	1.810607621	3.803784991	1.938624545
AL139287.1	3.234225386	3.430258507	2.835034744	2.242175655	2.247654135	3.754342381	2.085152681	2.44312921	1.855989697	2.942476971	3.395460446	2.438692066	2.404167422	2.785822535	2.644617732	3.734048403	2.852757951	1.857383894	1.826680675	2.423120954	2.230141516	2.726373492	3.366000414	2.928635622	2.808240877	4.422017657	3.373216661	3.101784524	1.945233123	3.416907282	2.394322063	2.543594864	3.716771456	3.498416832	4.339800131	2.9826012	3.83549969	4.181197985	2.202480412	3.637876829	2.893595198	3.484086559	4.132231344	4.416306062	2.423820168	1.927289674	3.917765895	3.310034679	2.988757388
AL591895.1	4.067131	3.738281453	3.944521153	3.455491621	3.121148056	3.91438274	2.6677105	4.00272952	2.261260002	4.293797167	4.023512637	3.162032751	1.914832373	4.507255511	2.379343707	5.016768181	3.750038318	2.769771739	2.654779217	2.949815041	2.720081422	2.557875677	3.921645788	4.567922621	3.17893768	4.422999901	4.179996644	4.479515139	2.894856558	4.228072143	2.427284346	3.411995618	3.591140819	4.044088061	3.540783642	3.355157256	2.615792931	4.856970755	2.400018685	3.109477575	1.877783506	3.028233191	4.050954373	4.370296824	1.715585914	4.048532647	4.610221683	4.136724586	2.745624581
GATA2-AS1	2.994453008	2.929241836	2.150982025	0.197236355	2.092782507	1.814181243	0.506805024	2.967057911	0.975996958	1.602646909	2.292487292	0.89110806	1.15982291	1.183010037	0.975923611	3.15552258	1.723296428	0.173511248	0.47529245	2.250567506	1.547153659	4.106272933	2.67766609	1.729095908	2.777156666	3.02103548	4.81000087	2.817848341	1.704650675	2.60814687	0.953078953	1.709511214	3.898353486	3.756265419	2.164174837	3.122656155	2.029664901	1.905004241	0.401630467	0.125254339	1.732616533	2.754182012	2.999098034	1.650442903	4.026985916	1.766128675	2.426452628	4.174877758	4.050806399
AC147067.1	1.165365299	1.274172189	1.765195249	0.294076649	1.389566812	0.729095908	0.635150724	1.591918729	0.788936229	0.945083264	1.712903875	1.226446875	0.502126889	2.583350591	0.731443946	1.889901809	1.817132044	0.99356568	0.647084213	0.736041974	1.466131129	1.09085343	2.428624817	1.276377553	0.87915681	2.158466295	0.302055788	0.390557636	2.622696128	0.942608336	1.434508137	0.528871328	1.210575891	0.557385581	1.531668411	1.916361989	1.081544154	3.143148486	0.509746506	0.575409153	1.096869034	1.327457434	1.132708439	1.674505848	0.350044566	1.158789414	1.341017935	1.038155201	0.722116238
RAD51-AS1	2.299889359	1.872040725	1.867382536	0.912343284	0.869318695	1.605683963	1.406971971	1.574149961	0.684998222	2.029558897	1.176195095	1.507464844	1.018420531	2.027012465	0.705491394	2.167518504	1.738205779	0.849599011	0.922882871	0.814919509	1.152118504	0.722203692	1.662433396	2.264896684	1.313071673	2.408412967	2.502534286	1.318172203	0.898479256	2.098891126	0.623305028	1.09241043	1.618802465	1.649017565	2.865245796	2.145644852	1.075737982	2.409662477	1.523009863	2.001694172	1.084744621	0.802317314	2.302494533	2.061361471	1.99566541	1.18497846	3.092038257	3.341928835	1.130733227
MIR210HG	1.470302579	2.097644504	1.042364175	0.405338916	0.477780929	1.542951367	0.622368152	2.038962873	0.797677087	1.241230036	1.415271918	0.944633593	2.846473257	1.430927517	2.142707502	2.390475093	0.963252154	0.492827388	0.227248184	0.792272327	1.100977648	4.087802259	2.011388291	3.253883404	2.083145275	1.172999473	2.614474283	1.394239735	1.738508453	0.97819563	2.91201747	3.506271873	2.445779665	0.758047282	2.778923438	2.342440964	3.049630768	3.475162724	3.246985658	2.581809173	1.466287776	1.623211368	2.456858705	3.099429872	3.614415387	0.889940737	1.214995135	3.757236647	2.965839683
AL691482.3	2.967408422	2.367594722	1.715541987	0	0.815821322	3.127847852	0	0.984479982	0	1.883347108	1.224349037	0.274530045	1.337083076	1.7114068	1.673194574	2.704517885	1.073203272	0	0	0.08106688	0.209266193	0.961252884	1.638444603	2.339336953	2.74824653	0.801241448	0.906351889	1.838871111	0.309059743	4.070552481	0.203389117	0.887603252	2.392537245	2.77123062	3.815073267	1.981487368	0.087327052	5.041654772	0.748117693	0.59779335	0.055612157	2.073854501	2.920845878	2.098048932	2.329697689	1.519088947	3.042066443	2.900644652	0.700439718
SNHG18	3.359282201	3.874383865	3.226092308	2.11163231	3.099042669	3.998971713	2.76655276	4.39678286	2.276347773	3.612777105	4.670500465	2.921074469	3.5918948	3.986410935	2.137241192	4.423571448	2.968957031	2.408222729	2.490467444	1.887330299	2.042329151	6.268458723	0.47134356	5.797186817	4.349804021	6.290544206	5.44354698	5.335322462	3.62312941	4.862867922	4.087776805	0.958805564	4.864171284	4.523505502	4.865037888	5.918433942	5.132029765	4.939823658	0.571822407	1.366979584	2.309292623	4.228957183	3.560898336	6.678777582	4.988134767	1.621477556	4.334418106	4.916553077	3.771315147
AC104825.1	2.46555661	1.846393021	1.511164389	3.392344902	1.626112011	0.948376577	2.819157224	2.092444259	2.983404086	1.204265945	1.717999879	2.539853619	1.595360434	1.069083442	2.423228547	2.718175283	2.280124892	2.235451359	2.071350804	0.722640886	0.8623522	1.255017236	1.020626651	1.44105847	0.950095094	3.520032448	3.364068101	1.093424959	1.67337551	3.211790976	0.480678739	0.211386062	2.153772916	1.969086007	1.831796189	1.397638699	0.52656966	2.540994364	0.183962835	1.441377239	1.348232419	1.962993145	1.719402512	1.376401527	1.416083074	1.87915681	3.007626092	3.520334238	1.062259894
AP001372.2	2.396652728	1.784755229	1.377679059	1.582893154	2.034180493	0.482435288	1.987757429	3.053650074	1.784587736	1.170117348	1.630079244	1.828509727	1.540820831	1.407733431	0.578600636	2.78364523	1.941594641	1.826029786	1.140844083	2.141530886	1.135731856	1.308710351	2.123268887	1.961993677	1.582218773	2.573253327	2.484756849	1.891302522	1.040050759	1.824401279	1.088548697	2.101246657	1.927858537	0.989647677	2.0004688	2.86193552	1.74760223	2.538463668	0.950020419	1.74760223	1.304686257	2.338624082	1.744333347	1.429803402	3.041225457	1.750263476	2.844666853	1.572938162	1.270349529
AC109322.1	0.464250034	0.523461591	0.623398682	0.47342327	0.488309336	0.357495703	0.59139219	0.819014122	0.31556623	0.254231207	0.503246954	0.340277405	0.515106871	1.326882449	0.091801369	0.821628589	0.477055566	0.341530387	0.36927104	0.979000971	0.970706433	0.835034744	1.759539365	2.14068051	0.916247324	1.55478529	1.956168197	1.310863584	1.317593505	0.598460492	1.125584982	0.617956668	0.982801963	1.433600463	1.301236441	1.947105052	0.879784171	2.070458026	0.742437445	2.305999696	1.30626224	0.787516048	0.995231234	2.552057311	2.002198434	1.487126145	1.445726703	1.633570707	0.747172537
SNHG1	2.408766199	2.813032078	3.067363367	1.722597173	2.338281778	3.833386014	1.68468411	1.736388401	1.350327508	2.354988064	1.270947487	2.344118335	3.389497979	4.477774454	2.40819555	3.502916116	2.710635642	1.54675867	1.955721968	3.476576108	3.845831239	3.565572806	3.746979133	4.019007973	4.582905194	3.094252963	4.317000098	3.995647322	2.703632307	3.443593391	3.107085226	3.14745324	3.439357178	3.483312761	4.217191934	3.549903235	3.483725505	3.990746154	4.802710219	4.788320293	3.391204057	3.0422591	3.820240244	4.726640516	4.905827419	3.242023178	4.16302366	4.519818642	4.370959358
AC022509.3	2.133596404	1.493954694	0.891185848	0.904426293	1.47736648	2.161145995	0.578600636	1.630452069	0.594644089	2.095080492	0.921664828	0.931985556	0.28557977	0.532865503	0.240131118	1.806983896	0.970485573	0.955982285	0.788602195	0.229957009	0.662570116	0.688046044	1.280956314	0.484189701	1.060877473	0.968938605	1.284810223	0.507211103	0.131194352	1.105678078	0.406645508	2.340049473	0.784168921	1.515762906	2.333452358	0.400865778	1.13251104	1.741402266	0.028286243	0.034919984	1.196229326	0.276913483	2.110697317	0.755998484	2.599817651	0.223051788	1.385265359	2.076524891	1.36999684
MIR200CHG	3.328664158	4.700511851	3.42755254	0.247319935	2.801634646	3.507325292	0	3.715069679	0	3.704517885	4.527326864	1.432585327	2.812744643	4.797111576	1.833659246	4.665233575	2.78100293	0	0	2.145873062	2.79541371	2.989774816	5.14248696	5.516787362	3.505903629	4.841157977	4.871730318	4.384319251	4.157399488	4.830513939	2.920922079	3.010529225	5.480898424	3.633396334	4.358677571	6.226394851	2.958118827	5.611166477	2.823076761	3.666665711	2.056063232	3.868884273	4.611083832	6.396036153	4.253913651	3.030353737	4.298526356	5.105472754	2.710437277
TMPO-AS1	0.346531462	0.202386375	0.457436698	0.121413331	0.733441117	0.074368422	0.251931127	0.756596351	2.923301335	0.258096758	0.32964029	0.335597588	0.45206823	1.050954373	0.347438889	0.407080775	0.29713271	0.12498977	0.068739591	0.79892147	1.362778454	1.275007047	0.872631791	1.084268405	2.34673001	0.516922851	1.489286023	1.336968862	1.125981654	0.514602026	1.09713881	1.994724529	2.05699963	0.67337551	0.777787904	1.28433645	1.33714018	1.663982134	1.308419127	3.213907141	1.282617721	2.182978266	0.928957705	1.089294749	3.126609494	1.539332545	1.921740986	0.961623328	1.518232972
KRT7-AS	3.03356396	2.721985046	0.312781328	0.027578727	1.495899786	5.363984029	0.024603367	1.586068143	0	3.552180304	1.761029907	0.574149961	0	1.78001607	0.04194383	4.421835936	1.407679054	0	0.011638756	2.222619113	3.3313756	1.335597588	2.617298483	2.373870897	4.447684981	5.307763658	5.109803497	3.468726667	0.033088169	2.494057132	0.912573226	1.494261988	4.712546259	4.116863758	5.269564332	1.717473541	3.394637608	2.543421643	0.027578727	0.163112244	0.831066511	0.938398719	4.188345533	3.313884328	2.604166235	1.205079666	1.921740986	5.412937301	2.085288675
AC018904.1	1.69706208	1.902806803	1.978598356	0.930472425	2.108624815	2.356538243	0.809002775	3.274306395	0.871291692	2.097577088	2.77420723	1.540225701	1.078473209	0.974309037	1.114566923	2.607247449	2.038190327	0.855750557	0.612682759	2.480833814	2.129414914	1.568518598	2.641430424	2.812929429	2.473007568	3.541043941	3.171639187	1.835115615	1.633663697	4.029452886	2.280629741	2.21881216	3.53912158	4.09770349	5.251196447	3.514336912	1.771209487	4.806009497	0.835762419	2.322447372	1.052068047	1.856188951	4.528921324	5.402674432	2.128722318	2.504010137	2.735197209	5.696249824	2.895302621
AC012640.2	0.861161366	0.999422807	0.706552654	0.521955279	1.111031312	0.670477804	0.403922105	1.22342255	0.671202777	0.919835834	1.169476093	0.706110557	0.586500555	2.141955886	0.352419559	1.300416628	0.632082049	0.497842259	0.431462503	1.628120327	1.415271918	2.449138738	1.137110008	2.319386715	2.165140152	0.824238327	1.737513714	1.399444565	1.819709052	0.647728951	1.97019104	2.626088642	1.45143533	1.362946734	1.802606834	2.123136427	2.097374823	2.10534284	1.012068023	3.334754178	1.585827858	0.995882449	1.732356041	2.681674142	3.146052344	1.987029751	1.655260226	1.249930709	1.694924754
AL390728.6	2.752127714	2.429241016	2.970006927	1.210077099	2.178650909	3.496743549	1.264176088	2.757642021	1.27524549	2.762348816	1.824075356	1.777451278	2.210170636	2.639926713	1.666438482	2.923510522	2.320571324	0.900644652	1.277865757	2.4141626	3.180736661	3.062052616	4.23493811	3.248550016	2.671361316	3.27791038	3.858538066	2.298482366	2.180434334	3.159483876	2.835681584	2.216454865	2.561277251	2.884109451	4.011477748	2.811902541	1.917966341	4.407379946	2.619905955	4.393045457	1.97317041	1.928237655	4.611561926	3.223746888	3.734774642	2.600008027	3.993701531	4.417542007	1.751335171
LINC02562	4.15481001	3.368377246	3.600828737	0	2.313042641	3.797127143	0	3.602896283	0	4.175332974	4.592229776	1.32308179	1.91494715	2.512049858	2.026162654	4.884114337	1.395282204	0.091395186	0.018918982	2.492827388	1.460690149	1.009633819	0.165558254	3.211728689	2.902575299	4.888655589	4.812416077	4.33217085	1.858100386	3.277240898	2.86324468	2.966024329	2.328175844	3.844496131	3.37692934	2.852178663	3.637030548	4.159136687	2.674641429	0.803805652	1.642239466	4.163683888	4.295576103	2.0844385	4.144331943	1.629986022	3.62396048	1.459693903	1.288004121
AL023284.4	2.144274833	2.753518965	3.02219024	0.232660757	1.896426865	2.922882871	0.208766947	2.701859519	0.293135019	2.491340047	3.83879045	0.698040631	2.13214907	2.376846014	2.896078055	2.871331125	1.578552333	0	0.051720116	2.52869633	2.085390662	3.035219195	1.959547614	2.600388704	3.136880407	4.8504144	3.870670489	2.951848859	2.054049652	4.437281013	2.122805222	2.551097606	3.102439779	4.0296119	2.916973381	2.820546611	1.706243201	3.187720248	1.652371763	3.66140758	0.98935703	2.504366151	2.438425935	4.448207181	1.644087003	1.73954571	2.288151815	4.744494815	2.512656723
AC120498.4	3.086817727	2.717561277	1.511113774	0	0.810401972	2.622040102	0	2.838124828	0	1.611030701	3.679964201	1.47394273	0.248899107	2.876467833	0.208891775	2.399061691	0.888616627	0	0	0	0.444773066	0.233029057	2.494031523	4.262012135	1.738292263	1.360139496	3.336511916	4.535928525	0	2.939715544	3.204234639	0.594357451	4.281364426	2.382141535	3.733592962	1.961289933	0.365692537	3.259664184	0.205892928	0.325846898	0.313129735	4.270543893	1.122473941	2.945158195	4.476666828	1.814837498	5.3070095	0	0.847435749
AC003102.1	1.789103218	2.150072197	1.634686193	0.296075575	0.857980995	1.119887336	0.56315813	2.0570343	0.370945413	0.968053878	1.421371433	0.906120953	1.388134419	1.942345595	0.808755717	1.870897309	0.887057294	0.223793216	0.226138561	0.73092249	0.654710488	1.561301694	1.785843455	2.8873108	1.533613181	1.191941593	1.78215691	1.513339141	1.092883966	1.436801474	0.996388746	1.864374364	1.610983471	0.838992093	2.947123759	1.907813625	1.647959145	2.756703086	0.59674436	3.164995396	1.076217022	1.640528385	2.735153875	2.907640602	1.701327257	0.98848474	2.985427565	4.473325851	1.225583429
AL158206.1	6.490043784	5.63713781	5.056388439	0.793188404	4.040191072	7.509925401	1.450749376	6.981682579	1.402776741	6.683449435	7.403637553	3.541799782	2.453517579	4.544454475	2.197362184	6.999122845	4.287472295	0.984917405	1.161565256	3.804569895	1.19761381	3.106164034	4.766494456	2.808817485	5.092562655	6.624889013	7.017251612	5.541372347	1.485529873	8.787274753	3.641557589	3.104823068	6.312652469	7.796186954	8.750671819	8.618795492	1.730357367	6.019879794	1.242084171	3.567107316	1.29906878	5.580076122	5.94032417	6.112898177	4.733771902	3.0931883	3.980592027	8.4267302	3.479308179
AC092718.4	2.143164816	2.510658162	2.480239267	1.695993813	3.183422993	2.333881659	1.541564399	2.283625501	3.973886748	1.062398064	2.826151851	1.268134924	2.943189951	4.656896746	2.933421563	1.749319725	2.325530332	1.598031651	1.510961919	5.287446437	4.029514727	4.098916384	3.19266762	5.414023875	4.551509865	2.187704414	3.971699885	2.583519084	4.538029033	2.22122749	4.031800985	4.910171398	2.766022634	3.43561526	3.177439471	3.295238127	2.691333156	3.92641698	3.151063232	4.997482105	3.561656067	5.113987976	2.505001671	4.030539136	3.440806061	2.749255355	3.80933212	3.440792775	4.043213249
SPINT1-AS1	2.340761641	2.894875955	1.776567261	0	1.69055119	2.278490346	0.066261442	3.676064261	0	2.261019237	3.179956847	0.791188942	2.33950799	2.730074722	2.011424075	3.218827656	1.730661691	0	0.031395196	2.505154154	1.913262832	2.135797512	2.297103355	3.82381049	2.31689876	3.843632169	3.114633549	2.490416098	2.383773402	3.626637713	2.005184376	2.525868423	3.35696073	2.097003928	3.225521734	3.538202903	1.759027967	3.706663157	1.262854058	1.629566451	1.71606903	2.928559827	3.386617839	3.548794171	3.584589756	2.282469459	2.982728961	4.018838886	2.117462331
LINC01355	0.983896545	0.680774425	0.911039586	0.415326009	0.515207819	0.864889364	0.380064459	0.339479485	0.388465097	0.475084883	0.118093889	0.746398767	0.799750462	0.648189303	0.466548817	1.385817545	0.558463573	0.142348082	0.188021051	0.788518674	0.698663	0.701327257	0.970411945	1.430981025	1.22428729	2.1212807	2.406318971	1.246225649	0.267116262	1.165236648	0.225521734	0.492827388	1.318287915	0.977463111	2.424680275	0.952706308	1.275841423	2.048271067	0.652234073	1.977463111	1.025241461	1.032947164	2.275662669	1.43055291	0.989139007	0.21424917	1.459116814	2.810628185	0.844626685
AC021016.1	1.425781539	2.411155037	1.617392528	1.583904136	1.383773402	1.292899515	1.859929804	1.960548778	1.3887957	1.354847056	2.222495467	1.316087802	1.585395244	1.486508443	1.220949004	1.238847989	1.435735259	1.99396414	1.613720228	1.108959291	0.847435749	0.551392968	0.21350282	1.123997204	1.221877081	2.994416801	2.393196512	1.149649582	1.118160353	1.795143529	0.849919219	0.741057041	1.179702123	0.969601794	0.797677087	1.308360875	0.529371205	1.620070232	0.337539842	0.663572335	1.023042393	0.830985412	1.206643224	1.599365407	0.16889872	1.063848043	0.739761711	1.007626092	0.653518671
AC108860.2	0.736907885	0.797428082	0.392866916	0	1.396543134	0.341871921	0	1.166008383	0	0.639510023	0.871685968	0.050327554	0.367259224	1.145155708	0.20451637	1.127567251	0.268075023	0	0	1.331647897	0.579180148	0.662023157	3.193866343	1.268075023	1.158918642	1.713475875	2.455307491	1.179001399	0.705048971	1.252233978	0.379731849	1.361431504	0.915023664	1.97511655	1.666120303	2.612800691	0.95427077	2.727942231	0.327457434	3.683550493	0.599603448	1.740798068	1.943808831	1.846513374	1.496053234	0.788852728	2.107319617	1.452384576	1.350893227
AC009065.8	1.122407676	1.058247217	1.108357178	0.622930351	0.658188628	1.153221656	0.636172167	0.637007355	0.617956668	0.69430077	0.618896412	0.639602631	1.225460037	1.671610413	0.688583227	0.889239889	0.731183242	0.470406711	0.410666733	0.755571284	0.620680241	0.909043413	0.793687837	1.379898164	1.753561751	1.373509016	1.36418019	0.726656863	1.430713468	1.356707253	0.649661441	1.441217863	1.171719239	1.956205376	1.495541676	0.821710215	1.118824822	2.43293269	1.659559273	2.46662712	0.756254743	1.635707964	1.044254215	1.096666669	1.912304956	0.464459166	2.290424404	2.164689752	0.61786266
AC004148.1	1.679513879	1.326422296	1.159500022	0.40152125	0.569491092	1.580579675	0.41196851	0.745968715	0.334453862	0.714399397	0.521653828	0.499373945	1.073066134	1.151858817	0.59072177	1.721197644	1.104470858	0.097206246	0.144960005	1.166522644	0.921664828	0.727615551	1.207705476	1.720147106	1.015997031	1.810648748	2.26270375	1.178236585	0.491186096	1.803640357	0.563548655	0.783749983	1.143915803	1.796763858	1.378955461	0.938624545	1.000360629	1.367538811	0.915635623	2.58990727	0.526369342	0.793188404	2.602931904	1.494620415	1.974052006	0.595312689	1.780814009	3.046543445	0.926379025
SEPTIN9-DT	1.511316222	2.714970805	1.191499484	0	0.811881996	3.526895119	0	2.542654272	0	1.959918497	2.855312029	0.229710962	0.123533772	1.979403473	0.926075348	2.177567039	0.980975813	0	0.014498127	0.826192536	0.915100173	0.884402553	1.120683709	0.338795203	1.583374663	1.900296861	1.536351358	0.247198389	0.463622457	0.550802184	1.10608026	1.484447523	1.037522794	1.701992554	1.680234326	1.28936234	0.819586442	2.402394751	1.031254025	0.021479727	0.332278283	1.68009927	2.287235865	2.262613558	0.941031169	0.929942454	1.116031993	1.996388746	1.545820139
AC010761.1	1.379066399	1.517225293	1.304043696	0.327572404	0.727528424	2.751035177	0.294782469	1.052694111	0	1.096059403	0.94073056	0.332163688	0.979659552	2.052241981	0.944408705	1.148738913	0.890641244	0.293135019	0.657365616	0.637563879	0.771378539	0.680774425	1.138814469	0.513490746	1.716771456	1.73920004	2.173031464	1.714707106	0.872395394	1.023397308	0.646162657	1.132642643	1.053250385	1.525718114	2.02644598	0.723951672	1.019417261	1.534161233	2.443712728	1.301938767	0.539034703	1.297660987	2.967279296	1.313129735	1.22897257	0.691176797	2.358874455	2.901224117	1.129744606
AC138207.5	1.243973672	0.917011584	1.876801774	1.028852006	1.166651181	0.640250721	0.650305029	1.049212535	1.204766751	0.619084288	1.299889359	0.706906234	0.85630849	2.250931264	0.921436331	0.629752942	1.397802962	0.931985556	0.486147994	0.763836459	2.23869516	0.866077126	0.987757429	2.27073823	0.449534963	2.283003132	0.730661691	0.743988823	3.602551897	1.605446923	1.998267726	0.296193073	0.810895482	1.088548697	1.542158977	1.747086583	1.038084947	0.992043276	0.782408565	0.627793583	1.669616426	0.714663152	0.690640579	0.761710784	1.417650017	1.396433531	1.911729925	1.118957679	0.764600936
SNHG25	0.298775603	1.01628236	0.987684678	0.160533009	0.658462861	1.544732656	0.143654635	1.124328135	0.138945498	1.036468167	0.325501549	0.128293401	1.33193447	2.994579724	0.829606046	1.281787257	0.531568609	0.165300975	0.426425791	2.450696596	1.254231207	2.252688137	2.800413313	1.31103803	1.458434503	1.02906411	1.555865225	2.236308921	1.504823754	1.116897018	1.655122811	1.278103728	1.266396773	1.887954116	2.066433674	2.937871652	1.219400882	3.706652107	2.452226412	1.604877868	0.983093933	0.898866172	1.83163407	4.863006739	0.753861221	1.993275822	1.376679347	3.421936895	1.131326075
MAP3K14-AS1	1.157625846	0.979147348	0.863224853	0.079975377	0.825541427	0.844224943	0.047957107	0.847996907	0.105812151	0.950393758	1.060047384	0.310340121	0.342554745	0.869318695	0.409146506	1.227679474	0.468009774	0.091259766	0.138028045	0.796597754	0.43306627	0.537942091	1.780268099	0.96369606	1.336454787	0.899407681	2.109995673	1.621430668	0.416191194	1.194150106	0.453965265	1.673782534	0.96095646	1.028286243	0.99146289	1.176960992	0.570560079	1.304218969	0.31823006	1.733180773	0.558365607	0.726831217	2.052624562	1.342611633	0.794769348	0.553360503	1.275185883	2.648649507	0.76655276
TBX2-AS1	2.412185359	1.13211616	2.40740714	1.220268035	2.444746567	2.284780616	1.203890227	2.578165849	1.098554307	2.273963399	2.862133954	1.652692989	0.321697245	2.003350373	0.683831174	4.046892626	1.39088776	0.943883829	1.195914485	0.559149148	1.177279996	0.40653667	1.755143958	2.22881869	0.044044333	4.38288855	4.559797696	4.817193455	1.824564212	3.967648196	0.673194574	0.081339627	1.444879056	3.23350464	5.079621313	5.71807388	0.642840175	4.450689999	0.112900262	0.453965265	0.673556424	1.837055156	2.402203717	4.945420425	1.390392546	0.50589093	1.162274498	4.946066431	0.432211149
CEBPA-DT	1.549915554	1.25077971	0.812539298	0.713959698	1.786889053	0.44148348	1.183708817	1.635104278	0.821138737	1.090921161	2.087021479	1.533114772	1.068120453	2.385651911	0.478402378	2.287206309	1.155878733	0.718087584	0.482951513	1.524414776	0.488515009	1.616687042	1.044953602	3.014587391	1.108691716	2.961975162	3.18161146	0.726918386	0.961771479	1.671655699	0.816558749	1.838629116	1.184280294	1.590194793	2.344913693	2.66448284	0.206643224	4.010502371	0.612116552	0.10272531	1.166136966	2.739092002	1.855312029	2.395364472	2.45349124	1.055820363	1.215305839	1.063710013	1.219029085
AC011477.1	1.943958823	1.366140336	1.396104674	1.021906077	1.132905812	1.741013882	0.962215841	1.891808001	1.13066734	1.6393711	1.391327807	1.231248066	0.697417994	1.342611633	0.843260306	2.273366689	1.212693838	0.882056071	0.685177684	0.668028329	0.876880337	0.552672171	1.006908369	1.539828811	0.721941313	2.020591095	2.446441518	1.719402512	0.596553553	2.226261894	0.777114574	0.139076515	0.920826827	1.521804562	2.136486721	0.94373383	0.849599011	1.95836015	0.512277462	0.876880337	1.137700241	1.511265613	2.3085065	1.463727072	1.40990682	0.632268215	2.404330943	2.314435512	0.606631732
AC020916.1	3.908880142	4.129266529	3.443208795	0.508631478	0.977682906	4.86209923	1.566766455	3.074710934	0.584866318	5.263624137	3.414433244	1.575602777	1.201759307	2.563939074	2.620938244	2.596958988	3.13553487	0.958063131	1.103799743	0.880881397	1.591583681	1.174470338	1.857065339	1.516973263	2.104605043	0.86647283	0.76256143	1.233335903	1.219586745	0.808755717	1.474410084	0.613343053	1.217727042	1.250233981	1.032524066	0.273098089	0.516620347	0.680054248	1.63301264	0.293488202	1.143719931	0.925467801	1.35614381	1.151274348	0.372506409	1.852757951	1.184724621	1.980464076	1.574973403
AC011477.2	1.615180851	1.221938932	1.165558254	0.791605725	1.13553487	0.394953085	0.722640886	1.744849979	0.702568896	0.508935662	1.123202659	0.972692654	0.45817199	0.754374453	0.27046914	2.428061971	0.516216908	0.116098552	0.139731422	0.914870633	0.563548655	0.721941313	1.424223407	0.861875984	0.721853842	1.612588407	2.667528852	2.034391815	0.908966582	2.263334936	0.454912848	0.604545816	1.424438422	1.716639778	2.03745251	1.658737042	0.787014474	2.305445279	0.757108611	2.343208816	1.107687869	2.03231247	2.291190964	1.713959698	1.896116816	0.362441834	2.071865617	2.398049321	0.534061602
AC104532.2	1.934969337	1.159370847	0.857503334	1.039770093	0.863145543	1.197173436	0.715981203	1.560372579	0.652876515	1.47394273	0.989429697	1.127897364	0.441589712	0.449429314	0.592540756	1.921017325	1.229957009	0.981341228	0.893595198	0.80834386	0.607010666	0.816968269	2.710767869	2.010565029	0.867975514	2.348600696	1.328204572	1.875268936	0.678612814	1.940016364	0.639695233	0.635986504	1.129085148	2.252960563	2.392125051	1.381006437	1.155749233	1.613673087	0.584962501	1.369103496	1.232660757	1.436428388	2.462654407	1.270110276	2.489465867	0.592827755	1.903231131	3.500802053	0.689746438
CARD8-AS1	1.073546061	1.289185254	2.152670186	0.449640605	1.763581543	0.624334889	0.722990545	1.516216908	0.764770764	0.672289553	0.550408193	1.297367523	1.295017665	1.882330024	1.227864273	0.854713823	1.158789414	0.72377697	0.649569476	0.810566494	1.273873908	1.045023522	2.169027045	1.660381035	0.650396947	1.630545261	1.424707146	0.342668518	1.583085777	1.563987869	1.374789111	1.054640131	0.884480703	1.380396992	0.926303112	1.492724862	1.050118553	1.130008304	0.543000877	0.85861763	1.342896037	1.193645601	1.801986364	0.496922466	1.069083442	1.053597947	1.857304262	1.564865895	1.152248331
AC008764.2	3.077755714	2.053319904	2.094404994	2.895671004	1.997653714	1.861161366	2.213876043	1.691355492	2.454912848	2.288624336	0.766891938	2.573301808	1.697684871	0.113433803	1.422125333	2.953600494	2.764791992	2.591559746	1.548387301	0.503450509	1.123003954	0.959547614	1.182628741	1.1164313	1.427659804	2.663299072	1.840765337	2.40819555	0	0.74760223	0.212756083	0.639602631	0.988848259	2.371753997	1.336511916	0.634964929	0.615510465	0.299244658	0.646715661	1.417542007	1.753903997	1.830660974	2.417190917	0.9053509	1.450802153	0.243303487	2.404085654	3.169315735	1.239092483
LINC02560	1.491442671	2.415731629	1.503704912	0.09936254	0.814755483	1.317998618	0	2.369913113	0	1.373843063	2.424438422	0.079019633	4.932642329	0.264236151	6.431529362	1.992804679	1.056028539	0	0	0.044184258	1.148413534	1.695993813	2.812025807	4.419134341	2.0900743	4.836206928	1.526118904	1.52717045	1.835479478	0.490056624	0.40653667	1.082089416	2.292251682	2.29392956	1.606347467	2.031501065	1.799501814	2.00773372	0.279649579	1.270947487	1.751120896	3.154210531	3.414906749	3.281624074	2.245160963	2.976711894	1.039138394	4.548670889	0.783330924
PTOV1-AS2	1.267176203	1.078404892	0.952259007	0.253384236	0.771716585	1.528971317	0.454175893	0.617768646	0.077106244	1.265736926	0.369941022	0.614285806	1.001009533	1.306378911	0.634500338	1.484911487	1.221320307	0.580145484	0.341416524	0.89917563	1.439889048	1.188527527	1.556159613	2.329152306	1.9032697	2.123003954	2.08491466	1.439623138	0.428464026	1.421640728	0.815083517	1.437600618	1.718920511	1.766467953	1.806324057	0.843581923	1.139731422	2.683179911	0.982217846	2.203639694	1.09592442	1.734742131	2.432478429	1.669888496	2.364432358	0.705048971	1.47253976	2.942458204	1.451751815
RAB11B-AS1	1.277925253	1.323658291	1.808096689	1.092613393	1.200504353	0.767824268	0.987102535	1.374232687	1.178682776	0.743385708	1.426962448	0.922045577	1.471135424	2.199059805	1.294076649	1.857861595	1.232537969	0.741229664	0.959770155	1.008988783	1.058524312	1.507667804	1.176897183	1.692516471	1.092072095	2.030936341	1.726613271	1.213005039	2.009347172	2.525642953	0.889785022	0.289008146	1.598460492	1.730226922	2.218316207	2.684414816	1.187767747	1.523311031	0.783917573	1.085628604	1.393635856	1.371726122	1.714135594	1.93376146	2.294517827	1.374789111	1.645886076	2.632663739	1.010923027
RPARP-AS1	0.994000358	1.072174417	1.081612323	0.357946053	0.916476644	0.502025022	0.417487999	0.681314323	0.258338011	0.887447285	1.013855263	0.832525498	1.12677467	1.842496177	0.539332545	1.712419697	0.876801774	0.324349789	0.35038409	1.5383395	0.963770031	1.20851726	1.889395662	2.119920527	1.212195777	2.128359397	2.056860943	1.520045024	1.170309669	0.920598197	0.390007262	0.679513879	1.13874895	0.866156276	1.691712816	1.761370386	0.948077495	1.643763854	0.752919821	3.508289194	0.857821792	1.077448107	1.78776677	2.668346088	2.012640181	1.025241461	2.229034117	2.365188598	1.071419456
AC010487.1	1.456280482	1.319039816	1.179574744	0.344146748	0.470927257	0.916782349	0.163241085	0.5360529	0.157819839	1.587028883	1.085356667	0.145873062	0.319617934	1.820240244	0.140909507	2.446812024	1.309117966	0.353662045	0	0.933874742	0.561203921	0.157561176	0.331705216	4.692254216	1.42878559	3.276690203	2.894681974	1.854793598	0.404358195	2.830397315	0.516418642	0.565207206	3.149113007	0.471239495	2.403676746	1.519390935	0.21200896	1.85431488	0.047817548	0.3222743	0.110764122	0.959176637	1.59636272	1.485941983	0.754459974	1.063226802	1.411805852	1.735998665	0.947628757
AC008760.1	2.084166339	1.518535139	0.871764811	0.067225673	0.700439718	2.985427565	0.117562069	0.687956494	0.057970069	2.068636419	1.054362288	0.29419431	0.975483452	0.578407414	0.885964757	2.140091495	0.753604536	0.317304068	0.441802155	0.662296662	1.007626092	1.470562895	1.482899899	1.941519524	1.456175325	2.391080297	1.892391026	0.558071669	0.363451457	1.192572941	0.564719594	0.421909973	1.056097924	1.066674763	2.297015288	1.052763657	0.761625692	1.007769594	0.983896545	0.04194383	0.929563784	0.594166328	2.17255152	1.124526657	0.594453004	0.980610305	1.667438019	2.028781298	0.767061498
AC010326.3	2.157755178	2.315508266	2.229341813	1.076353861	1.493391151	1.793854276	1.529371205	1.972913177	1.291603558	1.811676528	1.80182086	1.781317744	1.890213197	2.51369286	1.387141928	2.340761641	2.1820884	0.883699009	0.568226722	1.662296662	2.100944018	2.039524465	2.958508636	3.988939124	2.6264625	4.077140434	3.797843067	3.400565253	2.286378482	3.90826531	1.129678673	2.10272531	2.494236382	2.899040251	3.111164889	1.652325868	1.980500635	2.859015385	1.896349359	2.731704603	2.146524891	2.300445915	4.430111283	2.14280551	3.367245244	1.879196029	3.540796039	4.243090181	1.665165342
MIR222HG	1.064193062	2.977060068	2.04959592	0.719314887	0.854634043	5.017926361	0.876801774	1.36574852	0.425459305	4.044656404	2.440128325	1.230387489	1.391162805	2.127071939	3.077619008	1.19843129	2.607791902	2.197771053	2.00737493	1.50584013	2.049386813	0.889473543	1.256829515	1.349082146	2.640343282	0.616639997	1.112366523	2.170790359	1.182755851	0.15924166	1.867856938	1.044603951	0.822118275	0.551589842	0.281312491	0.837701091	1.920255184	1.29419431	1.649983271	0.081612323	0.898014819	0.452911665	0.395720913	0.549521321	0.708143082	1.56924803	1.804136185	0.820975417	0.803640357
AC023509.3	1.461476173	0.923491507	1.159693763	1.069083442	1.294135481	0.810072871	1.210887549	1.595694607	1.086579981	1.379898164	2.204234639	1.263875733	1.499424973	1.839798384	0.910195388	2.209858823	1.083043129	0.564719594	0.799170217	1.946581156	0.761966031	0.658919801	1.279055216	1.723514876	0.86393845	0.741574847	2.64487149	1.322966462	1.445885582	1.436694888	0.824645672	0.97254562	1.266936423	1.255379874	2.797905305	2.703012079	0.284987847	1.480006551	0.442439294	3.267760499	0.632733526	1.127104965	1.232722147	0.885261974	1.589955195	0.725610294	2.149454487	2.110095929	0.764600936
AC079610.1	1.257372756	1.580869063	1.016567633	0.650029241	0.920903029	1.542505701	0.171975377	1.789270186	0.31533436	1.948114884	1.878293743	1.112233058	0.565987041	1.650580765	0.991027447	1.709643545	0.442439294	0.526369342	0.375067242	1.137372364	0.739675315	0.879627357	0.241352086	1.560421495	1.911883289	2.28850622	2.017387478	1.666165761	0.650396947	1.98550043	0.831390858	1.706243201	1.869002765	1.010135315	1.910041845	1.815616414	0.953600494	2.120982235	0.413485768	0.0824301	0.419323145	1.471655707	2.232722147	0.790271594	0.032806145	0.97643696	1.492109553	0.889473543	1.247137612
YTHDF3-AS1	0.831471933	0.927441393	1.055473336	0.629566451	0.922806773	0.398569276	0.685446835	1.275841423	0.555325359	0.885886687	0.985354696	0.720978845	0.741057041	2.909024206	0.548929769	1.295605489	1.000216388	0.645424989	0.523461591	2.297543608	1.193708673	1.470146367	2.267595722	2.061188633	1.969233393	1.033933911	1.718569863	2.215088353	1.722072509	0.6615672	2.155069167	2.006764782	1.559638645	2.032065569	1.548189989	2.839919288	0.71633248	2.305562016	1.001874286	3.684549469	1.476537226	1.467331657	1.617956668	4.177742426	3.278311919	1.190678066	1.69959605	1.957023083	1.326939958
AL355353.1	1.266216845	1.63505783	1.409363779	0.261109529	3.370024748	1.823097147	0.612871445	1.439357178	0.511569242	1.219276961	1.742006211	0.630871383	0.630219065	4.336240535	0.769856352	2.987975661	1.138028045	0.140516919	0.319964694	1.930321025	1.577295882	1.732312621	2.195127082	3.18094348	1.894798366	3.180418421	2.833719958	2.829545162	2.034462249	1.636868191	1.394898224	1.574101508	1.551885103	1.883268897	2.775303439	2.890388322	1.114900024	4.111457045	1.314580525	2.811429928	0.666938337	1.943808831	2.426452628	3.800195848	3.222603658	1.783205182	2.588252899	3.220113225	0.790355014
AC026740.1	0.854953135	0.781485616	0.852877774	0.114766793	0.656267535	0.436161839	0.052137623	1.026304324	0.320311371	1.117628557	0.866077126	0.177343788	0.543099892	2.389071144	0.527370657	1.414893223	0.285934808	0.227371423	0.351854439	1.020413303	0.618802465	0.098823768	0.39802195	0.730661691	2.653747943	2.636473818	1.417163907	0.541118304	1.427284346	0.910886132	1.47264373	2.10437021	0.810648748	0.701061053	1.128623348	1.268913416	2.01948843	2.835236913	2.941219017	2.801386323	1.347495584	1.234869152	1.232230954	0.500802053	0.974382466	1.517426885	2.443182267	1.716376384	3.54007688
AC024060.2	1.956465606	2.123401336	2.427418449	1.409526713	1.363563594	2.517905554	1.373620373	1.581206609	1.374232687	1.792772078	1.339650505	1.474981088	1.531468799	3.387293603	1.349195406	2.400346651	1.768290207	1.576086724	1.111699072	3.06484837	2.160113447	2.303225478	3.315218411	3.694579368	2.235083677	4.328570816	3.823382527	1.827981573	2.244704428	2.761029907	2.051406907	0.772054552	2.142053945	2.587172939	3.727245224	3.326163395	1.939151337	3.85321722	1.931683057	3.13692961	1.468166218	2.002810516	3.319169912	3.235175606	3.642643817	2.297162063	3.183819955	4.661099694	2.500725583
AC012073.1	0.547844628	0.227864273	0.269631651	0.082838815	0.703898038	0.27046914	0.0739573	0.546561136	0.639510023	0.337654011	0.380286156	0.189033824	0.651775011	0.687687811	0.310340121	0.394184847	0.237318966	0.165944088	0.119422583	1.161371766	1.47134356	1.12498977	1.09362778	0.738897511	1.580386718	1.481815574	1.510860674	1.995990956	1.336454787	0.587557017	0.766467953	1.108959291	1.313187794	0.692516471	1.168064328	1.342099565	0.863462758	2.257342581	1.717517409	2.270140185	1.335025838	0.854873369	1.349818172	1.333824427	0.873576994	0.93681694	1.27524549	1.016139703	1.914602791
AC012467.2	1.617251458	1.124460486	1.204641566	1.458749456	1.250900955	0.796680808	1.28847669	1.777030385	1.303459302	1.078951341	1.351910961	1.455228571	1.276853945	0.846232534	0.969970101	1.480730433	1.352363057	1.113100363	0.876015907	1.677756281	1.031254025	0.717298052	1.376068071	1.614380048	1.265316867	2.891749686	2.69859633	0.909197063	0.947254701	0.890329949	1.029346866	0.745624581	1.666165761	1.730748629	1.574489082	1.239398042	0.9347052	1.758132585	0.396926676	1.929601655	0.966135105	1.627373373	1.330615763	1.956205376	2.083247414	0.953004431	2.076661701	1.232353768	1.467227302
AC124045.1	0.932741527	0.966651949	1.255561159	0.929790998	1.195284597	1.377790095	0.701415981	1.360476653	0.769602498	0.805787717	1.365132593	0.965913544	0.96827511	1.282795616	1.039348991	1.224719466	0.74166113	0.666938337	0.704252269	1.077858235	0.643394453	0.564231818	0.402394751	0.89328454	1.037522794	1.86659152	2.896949921	0.806942665	1.047259175	0.99870099	0.483157952	0.363339312	1.19200474	0.932665948	1.783624278	1.529671048	0.38659025	1.193519447	0.138159145	1.423040253	0.867263911	0.807025125	1.671700984	1.335597588	1.489131853	0.657731457	1.626158748	1.861042228	0.891496958
AL390719.2	2.955387206	3.193077822	2.048863914	0	1.364460374	3.449878271	0	1.856786546	0	2.306728867	1.145155708	0.143785225	2.008020688	3.151176914	1.378400642	3.773437278	1.055889758	0	0	1.709467101	1.265916914	1.217727042	1.590482259	3.074847916	1.588468794	5.224437794	4.090734894	1.367594722	0.524063676	4.837080394	0.27727066	1.273098089	1.644040843	3.246347277	4.033255595	3.560751633	0.881194737	5.120252395	0.996027123	4.248815636	1.797386577	1.458906907	3.9103777	4.13070852	1.702701865	0.128689329	3.279263271	4.317542857	0.085424656
AC138696.2	0.281075049	0.831147604	1.086308223	0.371391584	0.783247097	0.155490198	0.606157925	1.441589712	0.58870864	0.149519521	0.634221512	1.257915791	0.345055675	2.903481811	0.103665483	0.920064585	0.999711432	0.540126488	0.243303487	1.342611633	1.736215198	1.227309804	2.338281778	2.473708996	1.668663778	1.57980769	1.721460159	0.569782712	2.480911346	1.296956574	1.981012358	1.104135339	1.136781996	1.464720538	1.521352314	2.86233236	2.381144911	3.539071937	1.070732786	1.184343778	2.296780417	1.185105363	1.524515074	1.566863852	2.633314953	2.761625692	1.39429462	1.357946053	1.496513481
AL024508.1	1.453807274	1.540870414	1.215740713	0.02474519	0.972472098	1.167614841	0	1.288890061	0.042224074	1.232660757	2.134023747	0.317072478	0.593688409	1.095384363	0.928957705	1.551048373	0.907736729	0	0.03083043	0.996244108	1.04082231	0.62564456	1.611974966	0.810401972	0.990446652	1.801075859	2.524991398	0.707966455	0.641823444	1.612918613	0.589571754	0.83802395	0.406863158	1.390612662	0.52656966	0.797843067	0.257010618	0.866947531	0.864413986	0.214746523	0.474150461	0.453333197	1.842174318	1.254835883	1.284158746	0.211635253	1.240985904	1.884285319	0.432424977
AL021807.1	0.260748328	0.291132012	0.164657575	0.60539951	0.605683963	0.063364879	0.330673123	0.505179567	0.533563348	0.119289768	0.247076832	0.185612862	0.40053793	1.396762313	0.404467197	0.179001399	0.233029057	0.309176187	0.367371066	2.934327778	2.953935671	3.526281694	0.530869798	1.014569539	3.484009198	0.140647793	1.068877141	2.218099174	1.559638645	0.058108649	1.182183769	1.708761109	3.721831974	1.142870845	2.186817459	1.555914294	2.547967981	0.821383684	2.161823203	2.464825073	1.530020787	4.635870452	1.620211026	1.99356568	1.198116929	1.622086971	1.321870386	1.001874286	1.285638949
AC084018.1	2.415082583	1.268015119	1.72643889	0.599317794	0.727615551	2.320195821	0.641453546	0.870581724	0.754972993	1.265976905	0.127237062	0.822526219	0.881899503	1.605636558	0.858856296	2.39533705	1.280303094	0.082702589	0.22292818	0.607862903	1.803805652	0.543495883	0.875622813	3.077020766	1.658371456	3.346488912	2.6830002	1.698040631	0.270349529	1.941219017	0.27369491	0.574343754	1.556601082	1.961252884	2.098183716	0.868765772	1.196229326	3.327931625	1.347382191	4.086002434	1.852318513	1.049351959	3.142315403	1.720453592	1.819382068	0.358171175	3.264085988	3.652945331	1.728834779
AC008124.1	1.516267344	1.336797524	1.608903843	1.588948446	1.287176752	1.189666447	1.82264858	1.46894818	1.440952198	1.497995501	1.357101532	1.891730247	1.144568518	1.46665322	0.88009775	1.759070591	1.720716243	1.476744584	1.538985057	0.746484762	1.01948843	0.606536983	1.014498127	1.332220987	0.933950258	1.750520755	2.375929109	1.510860674	0.747258486	1.319386715	0.475084883	1.019773069	1.27524549	1.117628557	1.631337144	1.555128994	0.439250781	1.240619629	0.546659906	2.148380993	1.027507957	1.352758525	1.979037566	0.91884416	1.023397308	0.537942091	2.170053235	1.746570751	0.781569545
LINC02604	2.228172218	2.00568742	1.468322644	0.711318689	1.393800575	2.081032783	0.671112175	1.366420139	0.551196067	2.079668242	1.658508562	1.114233744	0.866393698	0.900721928	1.006836577	2.512277462	1.629706322	0.754203396	0.565792121	1.483415958	1.442598534	1.498455128	2.776103988	2.777282936	1.127038912	2.825215762	2.87737126	2.616569427	0.901571685	2.071694033	1.005184376	1.714838962	1.24409549	2.444587563	3.190567454	2.253384236	1.768078435	3.530395412	1.486456956	2.026835462	1.784964567	1.103933991	2.103094737	2.175269093	2.438745286	1.681674142	2.639324789	3.945841766	1.197991166
PAXIP1-AS1	2.071762669	2.096464275	2.147957881	1.909465911	1.676989478	1.759326305	1.792772078	2.001874286	1.713123902	1.956837281	2.285283839	2.254321925	1.685760781	2.487486349	1.078951341	3.125651102	2.079838881	1.490826815	1.748761763	2.219369903	1.533563348	2.291190964	4.656993963	2.675906238	2.711693126	2.545721311	2.710745832	2.838689618	1.44615034	2.377790095	1.296780417	2.762433865	2.465112507	2.356904406	3.32892261	3.937928132	1.874639608	3.506017922	0.712111499	4.41991637	1.815083517	2.6098495	2.566985589	3.852388432	4.108608089	2.007482576	2.805767084	3.543693838	2.183073576
AC064836.2	1.45132982	1.150819598	1.646946017	1.534460082	1.618520588	1.14208663	1.600840628	1.735045533	1.546017776	1.526870086	2.048236186	2.092883966	0.956205376	2.6023381	1.094979187	1.886628181	1.429107082	1.635336495	2.672900504	2.107185684	0.937871652	1.415001431	2.173159422	2.344516069	0.95925084	1.655077003	3.178603109	1.642285683	1.228480098	1.291839273	0.736301802	1.211635253	2.489157549	1.669389662	1.646439186	2.577948407	0.884402553	3.125601512	0.810319703	3.195757039	1.217602977	2.329410671	3.065158675	2.974657791	2.138093596	1.763284085	1.910041845	1.315624192	1.467853314
AC009283.1	2.679198571	2.852018819	2.678477606	1.80182086	1.769687121	2.119422583	1.642193247	2.757897989	1.522457558	2.669298946	1.788309851	2.229095661	2.561961491	2.940317121	1.708275539	3.385016807	2.723820647	1.768671318	1.569977093	2.310660038	1.810607621	1.407080775	1.559785462	4.362995812	3.76918989	3.641869674	3.362034981	2.647222395	2.429589185	3.387307391	2.585659635	2.616145936	3.924973981	2.862094269	3.457305356	2.862133954	2.92314918	3.263139599	2.793979093	3.408290674	2.086579981	2.854673934	3.825052902	3.456070161	3.183470634	2.885457226	3.410734563	5.87178452	1.925657687
AL035661.1	4.913894682	5.389212289	3.539754382	0.040682059	3.630510315	3.737383915	0	5.326469037	0.069152202	4.391506538	5.37057931	2.178300335	4.282677022	3.398364053	3.470289562	5.637627634	3.30397066	0.082702589	0.050745464	3.308637551	2.960493176	2.888636108	3.537345771	4.772059832	3.942758453	4.954675578	5.502002737	4.984024192	1.824727127	5.821396441	2.714377415	3.394267178	4.950225767	4.784933168	4.013899915	4.709411958	3.079343974	4.678038092	0.704163719	0.14574266	1.601411277	2.156137698	2.930188536	4.966287409	5.981959938	1.977573013	5.791639583	4.059485073	3.838871111
AC005332.3	2.346985247	1.643810023	2.360589022	2.105175192	2.184343778	2.123666196	2.218936121	2.571531198	1.840966704	1.920140828	2.350836665	2.355185452	1.779091589	2.849278733	1.572986653	2.174118746	1.736518289	1.954605792	1.873340752	2.715563951	1.861518719	1.442810828	1.571531198	3.218657193	2.254503343	2.41267315	3.399663304	2.807251869	2.611455697	2.645217451	1.306728867	1.81077212	2.377484725	3.482615988	2.297631643	3.157803674	2.187102611	2.701881692	1.045303168	3.226955449	1.334568276	1.846633717	3.031942103	0.835924074	1.714311468	1.940805718	4.049848549	4.034523875	1.887018289
AC010503.4	3.238420026	4.075866312	2.805498835	0.465295389	3.110129346	3.887437537	0.326422296	4.17255152	0.316145742	3.594393284	4.826731514	1.187704414	3.949759024	3.313361959	4.251454006	4.203506581	2.94405256	0.316493338	0.187641078	2.686029824	2.799501814	4.048079211	5.05386725	4.232300038	2.779911045	5.371461286	4.449759443	4.416353358	3.141841475	4.713321897	1.645240513	2.271425676	3.368293425	4.37639458	3.429830177	4.48545903	0.815985227	4.544837733	1.548979075	0.69483563	0.969675463	3.476576108	3.51898827	4.003997934	4.351282029	3.346134283	4.2439889	5.061564529	2.277627748
AL035461.2	0.513288603	0.413160776	0.685626241	0.523361219	0.643948519	0.421263701	0.353662045	0.902652471	0.215119425	0.504162725	0.878999928	0.480058269	0.757023247	1.910233772	0.289244285	0.413810687	0.462680579	0.536948088	0.303926836	1.539382179	0.732486293	1.074505436	1.005184376	1.876487478	1.583759754	1.762348816	1.751635103	0.955163988	2.439729507	1.246772896	0.542208514	0.883699009	1.763071577	1.446838485	1.031959741	0.954419678	1.540473701	2.107152199	1.20870453	2.506119508	0.97254562	0.807849476	0.30987466	2.394953085	0.814345335	1.39270209	1.973207154	1.855750557	1.334396652
AC245041.2	1.268075023	1.534509884	1.27625843	0.037311931	1.56193706	2.122142584	0	1.929374411	0	1.517023672	1.71114245	0.332049084	2.904850144	1.385651911	1.237196574	1.604545816	0.580820836	0	0.007913082	3.252597317	1.590769667	2.702214251	2.500292177	3.664664872	1.724475654	2.937984611	2.47118746	1.54428754	2.434428071	1.402994975	0.564036662	3.27734506	2.85941303	2.614427166	1.843300512	2.307311939	4.602813163	1.903501093	1.228110634	0.216982489	2.282854909	3.719873403	2.29639867	2.983987722	0.787098082	2.690707617	1.531119412	3.179319952	2.152215875
AL121772.3	1.681044399	1.055195654	0.591487938	1.379953597	0.906659746	1.409852525	1.225891862	1.148478616	1.087734382	0.814509408	1.576860702	1.0256667	0.851759034	1.244278199	1.190488441	1.811142174	1.14574266	0.633105666	0.610511092	0.53076994	0.39429462	1.271724464	0.334568276	1.621618213	0.873340752	3.31571113	2.226847585	1.484447523	1.227248184	2.979476643	0.437866901	1.188717409	1.94027953	2.606276392	1.454491777	1.805622648	1.258699816	3.179383654	0.44794941	1.487743583	0.427927928	0.749148067	0.489131853	1.26068812	0.886901268	0.423954594	1.837741452	1.333022929	1.712331647
AC006449.6	1.131589484	0.916400208	1.285816472	0.956725789	0.842938617	0.634872023	0.897008026	1.774418104	1.05429282	0.818523382	1.357664601	1.352927978	0.739243253	1.874088721	0.430285273	1.607531537	1.055681562	0.497433534	0.892585315	2.879607754	1.028569152	1.086512047	1.60212427	2.112299792	1.161823203	1.229034117	2.064537998	1.00992041	1.007195501	2.223237181	1.161113739	1.915023664	2.10611377	1.229772477	2.113367121	2.051232872	1.193393282	1.879862572	0.972325042	3.297015288	0.948002715	1.239336935	1.969638629	2.243699543	1.545029324	1.523662314	1.63649702	2.485993489	2.080828185
AC135050.6	4.007401842	3.830377031	4.164198978	3.048532647	3.45430752	4.285483599	3.249551529	3.463164676	2.949684331	3.709213425	3.845680725	3.402926781	3.511265613	3.736269326	3.018153433	4.385638108	3.766891938	3.272366647	3.149844651	2.784608674	2.434774991	2.949703004	3.269467087	4.113000316	2.892993238	3.404998463	4.079770628	2.46139759	2.759326305	4.416434434	1.573423003	2.568664514	3.212584902	3.592289585	4.273978313	3.649649945	2.516645558	3.461161815	2.917832714	3.888392577	3.6781508	3.307749088	3.701970382	3.876880337	3.787348876	3.413323281	4.037935647	4.368363276	2.626275583
AC068831.5	1.261229909	1.455702026	1.362049012	0.104605043	0.848718074	0.86155842	0	0.703455127	0	1.670523126	1.65209637	0.083247414	1.374677843	0.886355044	0.297837036	2.322562741	0.934327778	0	0.286526343	0.512580879	0.28853575	0	0.230571942	1.941031169	1.247927513	2.748396826	2.257523619	1.128359397	1.059493725	0.279055216	1.70783397	0.716244669	1.666665711	1.198242682	2.181452445	2.308564746	0.234991741	1.870581724	1.114966635	0.3021728	0.618238656	1.832606509	1.594835149	1.87428549	0.630591854	0.612871445	2.177981556	0.486147994	0.049073097
AC026401.3	2.624662418	2.626555949	3.349308656	3.583133929	3.303371622	2.627723556	3.702114491	2.805767084	3.997265306	2.899310998	3.429080294	3.063330361	2.994416801	4.252718409	3.109711578	2.104068226	3.344018884	3.502521556	3.038260575	3.342455187	3.968136844	3.371154573	3.001676159	3.275528589	5.048057407	2.576280258	3.151939974	2.996207946	4.178858027	2.578552333	3.323514187	5.743059813	4.116522792	3.035236793	2.510936609	3.507376039	3.679423798	3.735218876	5.142997423	4.728513743	2.738357124	3.740107246	3.500967724	3.077772801	3.757855331	4.078703757	3.362862596	2.750777989	3.288033661
LINC00294	1.80169672	1.704783453	1.749620076	2.56817807	1.967205505	1.389621875	2.701305076	1.76701911	2.421990737	1.421909973	1.865522959	2.201037842	1.843340717	1.444189976	1.410938033	1.631756201	2.452173687	2.636357806	2.21126145	2.332478803	2.537445175	2.221629652	2.538985057	2.629846179	2.262793937	1.374455282	1.07121349	1.853277114	1.882369156	1.680054248	1.740193617	1.075053365	3.035201596	1.999711432	1.623820051	1.088345161	3.330974226	1.740798068	1.77395414	2.694991594	1.982144815	1.961623328	1.15166402	1.191625815	3.075515517	2.354959864	1.788059224	2.154842407	2.439224181
AC092306.1	2.139043762	2.723493033	2.246833688	0	1.977902667	3.867194709	0	2.251719093	0	2.591559746	3.214637741	0.222557291	2.004717106	6.593099753	2.388382435	2.743342618	2.122838346	0	0	3.722608101	2.992315252	2.298570344	3.466287776	3.593234239	4.208283138	4.360111396	3.821291834	2.673601649	3.37604028	3.786847244	1.960326357	3.152864846	2.563011656	0.993420758	2.748203586	3.289775458	0.430285273	4.105787013	2.945308047	0.177343788	1.728921827	1.639046894	3.936543719	4.610918528	0.206518202	0.103396924	1.950020419	4.558255387	3.649707421
AL499602.1	2.642955667	3.175556536	2.313187794	0	1.251143414	3.646807808	0	3.412334424	0	3.508606126	3.254442873	0.654160541	1.923529538	2.936081953	1.330328927	3.945420425	2.063261322	0.03801469	0.061154063	2.929109248	1.256165277	2.74161799	2.209234995	1.359577393	3.433573758	1.541217448	2.922521372	2.446176813	0.612965779	2.5360529	0.43839932	1.709996369	3.258835469	2.409743929	3.295899311	2.854055509	1.613908779	4.072122955	0.446785562	1.995520699	1.186183586	3.124708612	3.168770384	3.163321605	2.870187146	1.152053587	1.831107058	3.262628591	2.878588029
AL035587.2	0.911959965	0.766807151	0.702834822	0.633570707	0.692070051	0.552377071	0.531867996	1.191436315	0.558953302	0.533563348	1.109828565	0.708054771	0.299479128	2.489491557	0.106214296	1.149779631	0.904811618	0.551097606	0.54606718	0.819668183	0.72141641	0.599603448	1.107420059	1.745968715	1.021763974	1.105611037	1.673013615	0.779553903	1.178873958	0.744419466	1.939941165	0.920140828	1.399335183	0.449851865	1.055195654	1.541167877	0.751378022	1.643302088	0.406754337	2.621313439	0.751120896	0.953749471	1.106817303	2.121380174	1.685087956	1.065572312	1.512934784	1.283744017	0.697862762
AC127526.5	2.642239466	3.067793578	1.493186172	0	0.961178784	2.851139358	0	2.07200287	0.032947164	3.328319482	3.371600679	0.784420225	1.61117238	1.765916586	1.737859788	3.329568538	1.289775458	0	0	1.642840175	1.323831197	2.641083553	2.382003156	1.732616533	0.663207972	1.679378755	2.694501366	0.953526	0.045862298	2.836085712	2.084302426	0.601316184	1.953414251	1.614191559	0.859174456	1.360982241	0.325271271	2.5290713	0.595312689	0.45037988	0.500088176	1.01678155	1.746656736	2.148706378	3.463753225	1.340505301	2.867916227	1.888772468	2.562645407
AC016394.2	1.535804138	0.662752389	0.729444007	1.143001506	1.05338942	0.651132078	1.177407578	3.055421275	0.961178784	0.768586635	0.509442493	1.056028539	0.70372089	0.671202777	0.737254104	1.376734905	0.966504298	0.572986653	0.546264783	1.205329949	0.992115808	0.879862572	2.53612752	1.639232163	0.310340121	1.732008644	2.158013807	2.632314753	0.395501575	1.337654011	1.395391894	1.207518077	1.214435698	0.551589842	1.723165343	0.684190366	1.381615625	1.416623592	0.657822903	2.784357403	1.186690707	2.205580189	2.520120477	2.623703016	1.604830437	0.636264989	2.169219511	2.357974195	1.044464067
[truncated: 382 more columns]
