# Supplementary material for: Identification of platinum resistance-related gene signature for prognosis and immune analysis in bladder cancer
Source: Front Genet. 2023 Jan 26;14:1062060. doi: 10.3389/fgene.2023.1062060 (PMC9908994; doi:10.3389/fgene.2023.1062060)
Supplement: Supplementary file 11 [file Table8.XLSX]

## Sheet: Sheet1
(Table S7)In the LASSO regression analysis, eight platinum resistance-related lncRNAs were found to be associated with prognostic factors in bladder cancer (BCa) patients
id	coef
PSMB8-AS1	-0.431425
AL731567.1	-0.113034
AC104825.1	-0.0984074
AC009065.8	-0.173932
MAP3K14-AS1	-0.143421
PTOV1-AS2	-0.0447654
AC008760.1	-0.231285
AL355353.1	-0.104885
